# Supplementary material for: Exploring the Association Between Multidimensional Dietary Patterns and Non-Scarring Hair Loss Using Mendelian Randomization
Source: Nutrients. 2025 Aug 7;17(15):2569. doi: 10.3390/nu17152569 (PMC12348279; doi:10.3390/nu17152569)
Supplement: Supplementary file 1 [file nutrients-17-02569-s001.zip › Supplementary tables.xlsx]

## Sheet: Table S1
Table S1 Instrumental variables used in MR analysis to assess the association between 187 diet groups and alopecia areata
SNP	effect_allele.exposure	other_allele.exposure	beta.exposure	eaf.exposure	id.outcome	chr.exposure	pos.exposure	se.exposure	pval.exposure	samplesize.exposure	exposure	steiger_dir	steiger_pval	R2	F
rs11191294	G	T	-0.056951	0.3571	finngen_R11_L12_ALOPECAREATA	10	104225837	0.009333	1.07e-09	159450	Adding salt to food liking || id:ebi-fl187-GCST90094687	TRUE	2.48e-06	0.00148924	237.811
rs13388416	G	A	0.061489	0.2464	finngen_R11_L12_ALOPECAREATA	2	138394493	0.010384	3.22e-09	159450	Adding salt to food liking || id:ebi-fl187-GCST90094687	TRUE	1.19e-06	0.00140413	224.2
rs1726866	A	G	0.095422	0.5546	finngen_R11_L12_ALOPECAREATA	7	141672705	0.009	3.12e-26	159450	Adding salt to food liking || id:ebi-fl187-GCST90094687	TRUE	6.19e-18	0.00449839	720.5
rs1795966	A	G	-0.064227	0.8134	finngen_R11_L12_ALOPECAREATA	12	122238300	0.011476	2.21e-08	159450	Adding salt to food liking || id:ebi-fl187-GCST90094687	TRUE	2.9e-06	0.00125222	199.915
rs4728247	T	C	-0.051777	0.5937	finngen_R11_L12_ALOPECAREATA	7	131629932	0.009105	1.32e-08	159450	Adding salt to food liking || id:ebi-fl187-GCST90094687	TRUE	1.27e-06	0.00129335	206.49
rs543760429	C	T	0.201008	0.0379	finngen_R11_L12_ALOPECAREATA	22	43147206	0.023798	3.09e-17	159450	Adding salt to food liking || id:ebi-fl187-GCST90094687	TRUE	1.84e-10	0.00294657	471.212
rs58118091	T	G	0.054409	0.2819	finngen_R11_L12_ALOPECAREATA	3	60404705	0.009976	4.94e-08	159450	Adding salt to food liking || id:ebi-fl187-GCST90094687	TRUE	0.000280843	0.00119854	191.334
rs61957695	G	T	-0.054026	0.3921	finngen_R11_L12_ALOPECAREATA	13	66717943	0.009457	1.14e-08	159450	Adding salt to food liking || id:ebi-fl187-GCST90094687	TRUE	1.69e-06	0.00139144	222.172
rs7591518	C	T	-0.068906	0.2968	finngen_R11_L12_ALOPECAREATA	2	145632077	0.009805	2.14e-12	159450	Adding salt to food liking || id:ebi-fl187-GCST90094687	TRUE	5.38e-09	0.00198192	316.641
rs7638932	A	G	-0.075579	0.1999	finngen_R11_L12_ALOPECAREATA	3	60929088	0.011238	1.79e-11	159450	Adding salt to food liking || id:ebi-fl187-GCST90094687	TRUE	3.35e-07	0.00182721	291.879
rs8012701	T	C	-0.055798	0.6343	finngen_R11_L12_ALOPECAREATA	14	33981930	0.009299	1.98e-09	159450	Adding salt to food liking || id:ebi-fl187-GCST90094687	TRUE	7.26e-07	0.0014444	230.64
rs8016978	G	A	-0.059463	0.6415	finngen_R11_L12_ALOPECAREATA	14	98872650	0.009332	1.89e-10	159450	Adding salt to food liking || id:ebi-fl187-GCST90094687	TRUE	1.72e-07	0.00162633	259.738
rs918472	A	G	-0.056606	0.7173	finngen_R11_L12_ALOPECAREATA	5	170738836	0.009969	1.39e-08	159450	Adding salt to food liking || id:ebi-fl187-GCST90094687	TRUE	1.68e-05	0.00129952	207.475
rs10112502	G	A	-0.0745651	0.3224	finngen_R11_L12_ALOPECAREATA	8	20982409	0.0132959	2.05e-08	157286	Alcohol liking || id:ebi-fl187-GCST90094688	TRUE	1.02e-05	0.00242924	383.01
rs11600642	T	C	0.0752498	0.2981	finngen_R11_L12_ALOPECAREATA	11	30666231	0.0135858	3.04e-08	157286	Alcohol liking || id:ebi-fl187-GCST90094688	TRUE	7.51e-05	0.00236961	373.587
rs1229984	C	T	0.425957	0.0255	finngen_R11_L12_ALOPECAREATA	4	100239319	0.0394223	3.26e-27	157286	Alcohol liking || id:ebi-fl187-GCST90094688	TRUE	1.72e-18	0.00901743	1431.2
rs12531914	A	G	-0.0826835	0.2684	finngen_R11_L12_ALOPECAREATA	7	69014936	0.0140241	3.73e-09	157286	Alcohol liking || id:ebi-fl187-GCST90094688	TRUE	2.31e-06	0.00268488	423.425
rs1338549	G	T	-0.073195	0.4714	finngen_R11_L12_ALOPECAREATA	6	98312143	0.0124493	4.12e-09	157286	Alcohol liking || id:ebi-fl187-GCST90094688	TRUE	6.38e-06	0.00266999	421.07
rs17652520	A	G	-0.1022	0.2287	finngen_R11_L12_ALOPECAREATA	17	44098967	0.0147965	4.95e-12	157286	Alcohol liking || id:ebi-fl187-GCST90094688	TRUE	9.63e-07	0.00368489	581.717
rs1937522	G	A	-0.0828576	0.4742	finngen_R11_L12_ALOPECAREATA	13	68080817	0.0124455	2.78e-11	157286	Alcohol liking || id:ebi-fl187-GCST90094688	TRUE	4.12e-07	0.00342355	540.319
rs34121753	G	A	0.0688779	0.4214	finngen_R11_L12_ALOPECAREATA	17	7733833	0.0125854	4.43e-08	157286	Alcohol liking || id:ebi-fl187-GCST90094688	TRUE	7.72e-05	0.00231347	364.715
rs56343799	A	G	0.0683368	0.4438	finngen_R11_L12_ALOPECAREATA	3	71572406	0.0125082	4.67e-08	157286	Alcohol liking || id:ebi-fl187-GCST90094688	TRUE	3.18e-05	0.00230546	363.449
rs59323025	A	C	-0.0973634	0.1435	finngen_R11_L12_ALOPECAREATA	16	19977617	0.0177261	3.96e-08	157286	Alcohol liking || id:ebi-fl187-GCST90094688	TRUE	8.6e-06	0.00233024	367.365
rs6735842	C	T	0.0686409	0.4363	finngen_R11_L12_ALOPECAREATA	2	186109364	0.012531	4.31e-08	157286	Alcohol liking || id:ebi-fl187-GCST90094688	TRUE	1.1e-05	0.00231755	365.36
rs6800823	T	C	0.0708265	0.4083	finngen_R11_L12_ALOPECAREATA	3	21084828	0.0126434	2.12e-08	157286	Alcohol liking || id:ebi-fl187-GCST90094688	TRUE	1.54e-05	0.00242384	382.156
rs713598	G	C	-0.0772903	0.3996	finngen_R11_L12_ALOPECAREATA	7	141673345	0.0126873	1.12e-09	157286	Alcohol liking || id:ebi-fl187-GCST90094688	TRUE	9.93e-07	0.00286646	452.145
rs726610	T	C	-0.105835	0.3504	finngen_R11_L12_ALOPECAREATA	3	85551403	0.0130256	4.47e-16	157286	Alcohol liking || id:ebi-fl187-GCST90094688	TRUE	1.82e-11	0.00509915	806.125
rs77041760	T	C	0.169099	0.0443	finngen_R11_L12_ALOPECAREATA	2	51220375	0.0302023	2.16e-08	157286	Alcohol liking || id:ebi-fl187-GCST90094688	TRUE	8.39e-05	0.00242124	381.746
rs7773629	C	T	0.077337	0.289	finngen_R11_L12_ALOPECAREATA	6	84277157	0.0137094	1.69e-08	157286	Alcohol liking || id:ebi-fl187-GCST90094688	TRUE	1.19e-05	0.00245795	387.548
rs780093	C	T	0.0731569	0.3823	finngen_R11_L12_ALOPECAREATA	2	27742603	0.0127883	1.06e-08	157286	Alcohol liking || id:ebi-fl187-GCST90094688	TRUE	1.66e-06	0.00252769	398.571
rs11192875	T	C	0.10663	0.0566	finngen_R11_L12_ALOPECAREATA	10	108183020	0.019158	2.63e-08	152087	Aniseed liking || id:ebi-fl187-GCST90094689	TRUE	3.55e-06	0.00121423	184.891
rs1572671	A	G	0.050773	0.4662	finngen_R11_L12_ALOPECAREATA	6	140332096	0.008886	1.13e-08	152087	Aniseed liking || id:ebi-fl187-GCST90094689	TRUE	1.32e-06	0.00128306	195.385
rs163876	T	A	-0.053196	0.6733	finngen_R11_L12_ALOPECAREATA	11	30956077	0.009475	1.99e-08	152087	Aniseed liking || id:ebi-fl187-GCST90094689	TRUE	3.23e-06	0.00124493	189.572
rs2360806	C	A	0.066892	0.1674	finngen_R11_L12_ALOPECAREATA	8	53125734	0.011934	2.1e-08	152087	Aniseed liking || id:ebi-fl187-GCST90094689	TRUE	1.61e-05	0.0012473	189.932
rs4947336	A	T	-0.118515	0.1163	finngen_R11_L12_ALOPECAREATA	6	28576143	0.013858	1.27e-17	152087	Aniseed liking || id:ebi-fl187-GCST90094689	TRUE	3.15e-11	0.0028871	440.355
rs62093060	A	C	0.101119	0.0679	finngen_R11_L12_ALOPECAREATA	18	43041653	0.017654	1.03e-08	152087	Aniseed liking || id:ebi-fl187-GCST90094689	TRUE	1.96e-06	0.00129428	197.095
rs75051825	T	C	-0.078566	0.1535	finngen_R11_L12_ALOPECAREATA	10	125109647	0.012367	2.15e-10	152087	Aniseed liking || id:ebi-fl187-GCST90094689	TRUE	1.59e-07	0.00160411	244.353
rs769955	T	C	-0.063507	0.8104	finngen_R11_L12_ALOPECAREATA	2	200692595	0.011299	1.92e-08	152087	Aniseed liking || id:ebi-fl187-GCST90094689	TRUE	1.36e-06	0.0012394	188.728
rs9941349	T	C	-0.054266	0.4138	finngen_R11_L12_ALOPECAREATA	16	53825488	0.009006	1.71e-09	152087	Aniseed liking || id:ebi-fl187-GCST90094689	TRUE	3.98e-06	0.00142864	217.585
rs7188250	C	T	-0.049706	0.4164	finngen_R11_L12_ALOPECAREATA	16	53834607	0.007966	4.42e-10	159215	Apple juice liking || id:ebi-fl187-GCST90094690	TRUE	1.11e-06	0.00120081	191.414
rs370708621	A	G	0.081398	0.0425	finngen_R11_L12_ALOPECAREATA	6	58053607	0.014052	6.98e-09	159515	Apples liking || id:ebi-fl187-GCST90094691	TRUE	1.38e-05	0.000539244	86.0628
rs7253390	C	A	0.035693	0.7249	finngen_R11_L12_ALOPECAREATA	19	46188626	0.006324	1.69e-08	159515	Apples liking || id:ebi-fl187-GCST90094691	TRUE	4.28e-06	0.000508118	81.0927
rs917832	G	A	0.033566	0.5869	finngen_R11_L12_ALOPECAREATA	7	127481278	0.005731	4.75e-09	159515	Apples liking || id:ebi-fl187-GCST90094691	TRUE	1.22e-06	0.000546322	87.1931
rs10131111	T	A	0.045831	0.3782	finngen_R11_L12_ALOPECAREATA	14	40913965	0.007861	5.58e-09	155886	Asparagus liking || id:ebi-fl187-GCST90094692	TRUE	1.1e-05	0.000987918	154.153
rs10153247	T	C	-0.069966	0.0987	finngen_R11_L12_ALOPECAREATA	17	79000496	0.012785	4.46e-08	155886	Asparagus liking || id:ebi-fl187-GCST90094692	TRUE	5.96e-06	0.000870945	135.885
rs1030531	A	G	0.047928	0.3014	finngen_R11_L12_ALOPECAREATA	2	125037060	0.008351	9.58e-09	155886	Asparagus liking || id:ebi-fl187-GCST90094692	TRUE	1.74e-06	0.000967343	150.939
rs11153548	G	A	0.04791	0.3569	finngen_R11_L12_ALOPECAREATA	6	115650915	0.007941	1.63e-09	155886	Asparagus liking || id:ebi-fl187-GCST90094692	TRUE	2.67e-07	0.00105368	164.425
rs2616832	T	G	0.043461	0.5367	finngen_R11_L12_ALOPECAREATA	9	1720702	0.00763	1.26e-08	155886	Asparagus liking || id:ebi-fl187-GCST90094692	TRUE	1.17e-06	0.000939341	146.566
rs3105049	T	C	-0.069444	0.7284	finngen_R11_L12_ALOPECAREATA	13	55941509	0.008594	6.59e-16	155886	Asparagus liking || id:ebi-fl187-GCST90094692	TRUE	1.16e-11	0.00190809	298.01
rs35207189	G	T	-0.055923	0.3841	finngen_R11_L12_ALOPECAREATA	13	58416695	0.00864	9.75e-11	155886	Asparagus liking || id:ebi-fl187-GCST90094692	TRUE	1.01e-07	0.00147967	230.999
rs56246068	A	G	0.07492	0.11	finngen_R11_L12_ALOPECAREATA	7	139545513	0.012279	1.07e-09	155886	Asparagus liking || id:ebi-fl187-GCST90094692	TRUE	2.12e-05	0.00109903	171.509
rs10767910	G	A	0.049442	0.444	finngen_R11_L12_ALOPECAREATA	11	32039609	0.008847	2.31e-08	152291	Aubergine liking || id:ebi-fl187-GCST90094693	TRUE	1.88e-05	0.00120692	184.023
rs11649091	G	T	0.058364	0.434	finngen_R11_L12_ALOPECAREATA	16	53845169	0.008791	3.2e-11	152291	Aubergine liking || id:ebi-fl187-GCST90094693	TRUE	2.57e-08	0.0016735	255.283
rs12189679	A	G	0.051364	0.4702	finngen_R11_L12_ALOPECAREATA	6	98333409	0.00872	3.88e-09	152291	Aubergine liking || id:ebi-fl187-GCST90094693	TRUE	5.17e-06	0.00131444	200.439
rs12253527	A	G	-0.064869	0.3219	finngen_R11_L12_ALOPECAREATA	10	21819824	0.009308	3.23e-12	152291	Aubergine liking || id:ebi-fl187-GCST90094693	TRUE	4.89e-08	0.00183704	280.276
rs150236091	G	A	-0.088623	0.7321	finngen_R11_L12_ALOPECAREATA	13	55937827	0.009825	1.95e-19	152291	Aubergine liking || id:ebi-fl187-GCST90094693	TRUE	2.89e-14	0.00308082	470.625
rs4964474	C	A	-0.068316	0.1472	finngen_R11_L12_ALOPECAREATA	12	107022638	0.012283	2.69e-08	152291	Aubergine liking || id:ebi-fl187-GCST90094693	TRUE	9.11e-06	0.00117174	178.652
rs544567	G	T	-0.058852	0.2322	finngen_R11_L12_ALOPECAREATA	8	93501828	0.010345	1.31e-08	152291	Aubergine liking || id:ebi-fl187-GCST90094693	TRUE	3.23e-06	0.00123499	188.308
rs73141532	G	T	-0.051894	0.4526	finngen_R11_L12_ALOPECAREATA	3	85652614	0.00888	5.13e-09	152291	Aubergine liking || id:ebi-fl187-GCST90094693	TRUE	4.68e-06	0.00133439	203.485
rs7610856	A	C	0.048983	0.4331	finngen_R11_L12_ALOPECAREATA	3	71579022	0.008796	2.58e-08	152291	Aubergine liking || id:ebi-fl187-GCST90094693	TRUE	7.79e-06	0.00117819	179.637
rs9527736	A	G	0.066216	0.7036	finngen_R11_L12_ALOPECAREATA	13	58536148	0.009541	3.96e-12	152291	Aubergine liking || id:ebi-fl187-GCST90094693	TRUE	1.11e-08	0.00182877	279.012
rs113835537	G	A	0.068033	0.1754	finngen_R11_L12_ALOPECAREATA	11	66339639	0.012023	1.54e-08	153095	Avocado liking || id:ebi-fl187-GCST90094694	TRUE	5.02e-05	0.00133888	205.248
rs11632877	A	G	0.053245	0.5581	finngen_R11_L12_ALOPECAREATA	15	47492750	0.00923	8.03e-09	153095	Avocado liking || id:ebi-fl187-GCST90094694	TRUE	9.65e-07	0.00139838	214.381
rs11872713	T	C	0.073853	0.1559	finngen_R11_L12_ALOPECAREATA	18	50547541	0.012585	4.43e-09	153095	Avocado liking || id:ebi-fl187-GCST90094694	TRUE	3.32e-06	0.00143551	220.082
rs12473014	T	G	-0.056154	0.2807	finngen_R11_L12_ALOPECAREATA	2	236770171	0.010181	3.49e-08	153095	Avocado liking || id:ebi-fl187-GCST90094694	TRUE	3.03e-06	0.00127334	195.188
rs150236091	G	A	-0.073188	0.7318	finngen_R11_L12_ALOPECAREATA	13	55937827	0.01032	1.36e-12	153095	Avocado liking || id:ebi-fl187-GCST90094694	TRUE	2.85e-09	0.00210262	322.575
rs1918898	T	C	0.053631	0.3572	finngen_R11_L12_ALOPECAREATA	2	188100639	0.009546	1.95e-08	153095	Avocado liking || id:ebi-fl187-GCST90094694	TRUE	1.73e-05	0.00132084	202.478
rs2155290	G	C	0.051384	0.3811	finngen_R11_L12_ALOPECAREATA	11	112851068	0.009399	4.6e-08	153095	Avocado liking || id:ebi-fl187-GCST90094694	TRUE	5.1e-05	0.0012455	190.916
rs26431	C	G	-0.060631	0.6901	finngen_R11_L12_ALOPECAREATA	5	102365794	0.009877	8.38e-10	153095	Avocado liking || id:ebi-fl187-GCST90094694	TRUE	7.86e-07	0.00157236	241.097
rs504675	T	C	0.062427	0.3514	finngen_R11_L12_ALOPECAREATA	2	45154689	0.009579	7.24e-11	153095	Avocado liking || id:ebi-fl187-GCST90094694	TRUE	2.53e-08	0.00177645	272.446
rs6912493	G	A	-0.067451	0.1913	finngen_R11_L12_ALOPECAREATA	6	157402041	0.011586	5.87e-09	153095	Avocado liking || id:ebi-fl187-GCST90094694	TRUE	5.06e-06	0.0014077	215.812
rs9537938	A	G	0.056203	0.6851	finngen_R11_L12_ALOPECAREATA	13	58653695	0.009849	1.18e-08	153095	Avocado liking || id:ebi-fl187-GCST90094694	TRUE	4.71e-06	0.00136294	208.941
rs10946808	G	A	-0.053403	0.2745	finngen_R11_L12_ALOPECAREATA	6	26233387	0.008825	1.46e-09	158551	Bacon liking || id:ebi-fl187-GCST90094695	TRUE	1.47e-06	0.0011359	180.301
rs1194320	C	G	0.0467	0.6717	finngen_R11_L12_ALOPECAREATA	7	113878371	0.008411	2.84e-08	158551	Bacon liking || id:ebi-fl187-GCST90094695	TRUE	3.08e-06	0.000961856	152.648
rs429358	C	T	-0.09342	0.1486	finngen_R11_L12_ALOPECAREATA	19	45411941	0.011114	4.38e-17	158551	Bacon liking || id:ebi-fl187-GCST90094695	TRUE	2.64e-11	0.00220832	350.902
rs6718656	G	T	-0.046135	0.4529	finngen_R11_L12_ALOPECAREATA	2	206965837	0.007911	5.53e-09	158551	Bacon liking || id:ebi-fl187-GCST90094695	TRUE	8.28e-06	0.00105478	167.41
rs10180557	T	C	-0.049932	0.2196	finngen_R11_L12_ALOPECAREATA	2	61294746	0.009137	4.66e-08	158335	Baked/steamed fish liking || id:ebi-fl187-GCST90094696	TRUE	4.72e-05	0.00085455	135.419
rs16961150	G	C	0.062473	0.2498	finngen_R11_L12_ALOPECAREATA	16	83681015	0.008782	1.17e-12	158335	Baked/steamed fish liking || id:ebi-fl187-GCST90094696	TRUE	1.31e-08	0.0014628	231.948
rs1724417	G	A	-0.060341	0.1726	finngen_R11_L12_ALOPECAREATA	17	43672118	0.01077	2.13e-08	158335	Baked/steamed fish liking || id:ebi-fl187-GCST90094696	TRUE	4.15e-06	0.00103995	164.829
rs2110529	C	T	-0.052877	0.4717	finngen_R11_L12_ALOPECAREATA	2	59497127	0.007596	3.42e-12	158335	Baked/steamed fish liking || id:ebi-fl187-GCST90094696	TRUE	2.95e-09	0.00139351	220.947
rs3105049	T	C	-0.064056	0.7284	finngen_R11_L12_ALOPECAREATA	13	55941509	0.008533	6.17e-14	158335	Baked/steamed fish liking || id:ebi-fl187-GCST90094696	TRUE	3.41e-10	0.00162349	257.47
rs3106840	A	G	-0.055211	0.2173	finngen_R11_L12_ALOPECAREATA	2	44858586	0.009207	2.03e-09	158335	Baked/steamed fish liking || id:ebi-fl187-GCST90094696	TRUE	1.55e-06	0.0010369	164.346
rs78947682	G	A	0.050756	0.2512	finngen_R11_L12_ALOPECAREATA	5	87857225	0.008903	1.22e-08	158335	Baked/steamed fish liking || id:ebi-fl187-GCST90094696	TRUE	2.61e-06	0.000969148	153.597
rs7241775	C	T	0.045633	0.6771	finngen_R11_L12_ALOPECAREATA	18	69875724	0.006986	6.56e-11	159469	Banana liking || id:ebi-fl187-GCST90094697	TRUE	8.57e-08	0.000910561	145.337
rs7787699	G	A	0.057919	0.3754	finngen_R11_L12_ALOPECAREATA	7	143722969	0.006687	4.78e-18	159469	Banana liking || id:ebi-fl187-GCST90094697	TRUE	3.19e-13	0.00157314	251.26
rs3759584	C	T	-0.050367	0.3667	finngen_R11_L12_ALOPECAREATA	14	103990799	0.008615	5.07e-09	158387	BBQ/grilled meat liking || id:ebi-fl187-GCST90094698	TRUE	1.2e-06	0.00117826	186.839
rs429358	C	T	-0.10406	0.1486	finngen_R11_L12_ALOPECAREATA	19	45411941	0.011659	4.58e-19	158387	BBQ/grilled meat liking || id:ebi-fl187-GCST90094698	TRUE	1.15e-12	0.00274	435.167
rs6424510	T	G	-0.049456	0.4974	finngen_R11_L12_ALOPECAREATA	1	73554714	0.008275	2.3e-09	158387	BBQ/grilled meat liking || id:ebi-fl187-GCST90094698	TRUE	3.61e-06	0.00122291	193.929
rs76395182	G	T	-0.059387	0.3528	finngen_R11_L12_ALOPECAREATA	3	85547337	0.008756	1.22e-11	158387	BBQ/grilled meat liking || id:ebi-fl187-GCST90094698	TRUE	1.78e-07	0.00161057	255.502
rs10233107	T	C	-0.106715	0.3177	finngen_R11_L12_ALOPECAREATA	7	122617043	0.0134252	1.88e-15	159014	Beans liking || id:ebi-fl187-GCST90094699	TRUE	1.44e-10	0.0049371	788.956
rs10760399	G	C	-0.0722734	0.3835	finngen_R11_L12_ALOPECAREATA	9	128493296	0.0128549	1.89e-08	159014	Beans liking || id:ebi-fl187-GCST90094699	TRUE	7.16e-06	0.00246993	393.723
rs12447114	G	T	-0.0908117	0.2237	finngen_R11_L12_ALOPECAREATA	16	12842289	0.0149993	1.41e-09	159014	Beans liking || id:ebi-fl187-GCST90094699	TRUE	3.3e-07	0.00286424	456.758
rs1572198	T	C	-0.0876538	0.2595	finngen_R11_L12_ALOPECAREATA	13	58330048	0.0142589	7.88e-10	159014	Beans liking || id:ebi-fl187-GCST90094699	TRUE	8.47e-07	0.0029528	470.922
rs2287922	A	G	-0.0943713	0.4646	finngen_R11_L12_ALOPECAREATA	19	49232226	0.0125326	5.07e-14	159014	Beans liking || id:ebi-fl187-GCST90094699	TRUE	2.47e-10	0.00443065	707.664
rs2904789	T	C	-0.0693828	0.4293	finngen_R11_L12_ALOPECAREATA	6	31452432	0.012628	3.92e-08	159014	Beans liking || id:ebi-fl187-GCST90094699	TRUE	7.04e-05	0.00235886	375.975
rs4535826	G	A	0.084924	0.2191	finngen_R11_L12_ALOPECAREATA	9	86556831	0.0151112	1.91e-08	159014	Beans liking || id:ebi-fl187-GCST90094699	TRUE	4.94e-06	0.00246791	393.399
rs933738	G	A	0.100686	0.1728	finngen_R11_L12_ALOPECAREATA	12	49943122	0.0165326	1.13e-09	159014	Beans liking || id:ebi-fl187-GCST90094699	TRUE	8.28e-06	0.00289819	462.187
rs9611875	G	A	-0.223656	0.0393	finngen_R11_L12_ALOPECAREATA	22	43153807	0.0321683	3.58e-12	159014	Beans liking || id:ebi-fl187-GCST90094699	TRUE	3.57e-07	0.00377721	602.901
rs2991927	G	A	0.050262	0.6421	finngen_R11_L12_ALOPECAREATA	10	86598574	0.00905	2.82e-08	158442	Beef/steak liking || id:ebi-fl187-GCST90094700	TRUE	4.72e-06	0.00116111	184.18
rs429358	C	T	-0.099563	0.1486	finngen_R11_L12_ALOPECAREATA	19	45411941	0.012251	4.5e-16	158442	Beef/steak liking || id:ebi-fl187-GCST90094700	TRUE	1.3e-10	0.00250829	398.413
rs62250717	G	C	-0.049264	0.3699	finngen_R11_L12_ALOPECAREATA	3	85521990	0.008984	4.2e-08	158442	Beef/steak liking || id:ebi-fl187-GCST90094700	TRUE	4.25e-05	0.00113131	179.448
rs913264	T	C	-0.056049	0.3028	finngen_R11_L12_ALOPECAREATA	9	131944138	0.009451	3.04e-09	158442	Beef/steak liking || id:ebi-fl187-GCST90094700	TRUE	1.08e-06	0.00132641	210.436
rs9393688	T	A	-0.058879	0.264	finngen_R11_L12_ALOPECAREATA	6	26207174	0.009896	2.72e-09	158442	Beef/steak liking || id:ebi-fl187-GCST90094700	TRUE	1.26e-06	0.0013472	213.739
rs10462334	T	G	-0.0838967	0.3649	finngen_R11_L12_ALOPECAREATA	5	87915481	0.0153784	4.88e-08	156030	Beer liking || id:ebi-fl187-GCST90094701	TRUE	8.6e-05	0.00326239	510.691
rs10772372	G	T	-0.082655	0.4134	finngen_R11_L12_ALOPECAREATA	12	11026758	0.0150336	3.84e-08	156030	Beer liking || id:ebi-fl187-GCST90094701	TRUE	6.66e-05	0.00331346	518.712
rs1229984	C	T	0.328492	0.0255	finngen_R11_L12_ALOPECAREATA	4	100239319	0.0469631	2.66e-12	156030	Beer liking || id:ebi-fl187-GCST90094701	TRUE	3.42e-08	0.00536291	841.278
rs12531914	A	G	-0.0997738	0.2684	finngen_R11_L12_ALOPECAREATA	7	69014936	0.0167067	2.34e-09	156030	Beer liking || id:ebi-fl187-GCST90094701	TRUE	1.62e-06	0.00390948	612.385
rs13201294	T	A	-0.132746	0.1302	finngen_R11_L12_ALOPECAREATA	6	27556141	0.021999	1.6e-09	156030	Beer liking || id:ebi-fl187-GCST90094701	TRUE	2.61e-06	0.0039912	625.236
rs2234233	A	G	-0.177208	0.1675	finngen_R11_L12_ALOPECAREATA	5	9629529	0.0198252	3.94e-19	156030	Beer liking || id:ebi-fl187-GCST90094701	TRUE	1.57e-11	0.00875781	1378.54
rs56072903	C	T	-0.10504	0.2032	finngen_R11_L12_ALOPECAREATA	17	44013966	0.0183985	1.14e-08	156030	Beer liking || id:ebi-fl187-GCST90094701	TRUE	3.56e-05	0.00357281	559.459
rs9611875	G	A	-0.31783	0.0393	finngen_R11_L12_ALOPECAREATA	22	43153807	0.0381002	7.31e-17	156030	Beer liking || id:ebi-fl187-GCST90094701	TRUE	2.92e-10	0.00762784	1199.31
rs993136	C	T	-0.123494	0.3794	finngen_R11_L12_ALOPECAREATA	3	85499333	0.0152568	5.76e-16	156030	Beer liking || id:ebi-fl187-GCST90094701	TRUE	2.37e-11	0.00718173	1128.66
rs1053578	C	T	-0.091112	0.0645	finngen_R11_L12_ALOPECAREATA	17	43221285	0.016513	3.46e-08	159342	Beetroot liking || id:ebi-fl187-GCST90094702	TRUE	2.34e-05	0.00100181	159.788
rs11710277	G	A	-0.085274	0.0781	finngen_R11_L12_ALOPECAREATA	3	50199747	0.01479	8.19e-09	159342	Beetroot liking || id:ebi-fl187-GCST90094702	TRUE	4.58e-06	0.00104712	167.024
rs12458015	C	T	0.045769	0.3346	finngen_R11_L12_ALOPECAREATA	18	53305735	0.008383	4.8e-08	159342	Beetroot liking || id:ebi-fl187-GCST90094702	TRUE	4.95e-06	0.000932785	148.769
rs6664698	A	G	0.065053	0.1307	finngen_R11_L12_ALOPECAREATA	1	67089418	0.011759	3.18e-08	159342	Beetroot liking || id:ebi-fl187-GCST90094702	TRUE	9.8e-05	0.000961634	153.374
rs73034263	G	C	-0.05408	0.2034	finngen_R11_L12_ALOPECAREATA	11	133808038	0.009866	4.24e-08	159342	Beetroot liking || id:ebi-fl187-GCST90094702	TRUE	4e-05	0.000947752	151.158
rs983236	T	C	0.04662	0.5862	finngen_R11_L12_ALOPECAREATA	8	35024942	0.008065	7.49e-09	159342	Beetroot liking || id:ebi-fl187-GCST90094702	TRUE	3.55e-05	0.00105441	168.188
rs11665326	G	A	-0.049836	0.4741	finngen_R11_L12_ALOPECAREATA	18	50907494	0.008618	7.38e-09	142261	Bell pepper liking || id:ebi-fl187-GCST90094703	TRUE	2.41e-06	0.00123848	176.404
rs12356048	A	G	-0.04404	0.6855	finngen_R11_L12_ALOPECAREATA	10	21210283	0.00725	1.27e-09	159527	Biscuits liking || id:ebi-fl187-GCST90094704	TRUE	6.85e-06	0.000836282	133.52
rs1520919	A	G	0.057857	0.3015	finngen_R11_L12_ALOPECAREATA	8	64696606	0.00735	3.56e-15	159527	Biscuits liking || id:ebi-fl187-GCST90094704	TRUE	4.5e-11	0.00140992	225.236
rs16896322	G	A	0.059446	0.1094	finngen_R11_L12_ALOPECAREATA	6	43150520	0.010826	4.02e-08	159527	Biscuits liking || id:ebi-fl187-GCST90094704	TRUE	0.000488301	0.000688613	109.927
rs206272	A	G	0.043169	0.303	finngen_R11_L12_ALOPECAREATA	3	162627265	0.007335	4e-09	159527	Biscuits liking || id:ebi-fl187-GCST90094704	TRUE	2.5e-06	0.000787135	125.667
rs2933170	G	A	-0.042744	0.2708	finngen_R11_L12_ALOPECAREATA	11	29135383	0.007615	2e-08	159527	Biscuits liking || id:ebi-fl187-GCST90094704	TRUE	5.01e-06	0.000721565	115.191
rs4730110	C	T	0.038959	0.5805	finngen_R11_L12_ALOPECAREATA	7	77832149	0.006838	1.25e-08	159527	Biscuits liking || id:ebi-fl187-GCST90094704	TRUE	1.31e-05	0.00073923	118.013
rs504675	T	C	-0.040357	0.3508	finngen_R11_L12_ALOPECAREATA	2	45154689	0.007067	1.16e-08	159527	Biscuits liking || id:ebi-fl187-GCST90094704	TRUE	1.23e-06	0.000741832	118.429
rs7080275	C	T	-0.038839	0.3981	finngen_R11_L12_ALOPECAREATA	10	99089538	0.006879	1.66e-08	159527	Biscuits liking || id:ebi-fl187-GCST90094704	TRUE	2.12e-05	0.000722907	115.405
rs838133	G	A	-0.071645	0.5493	finngen_R11_L12_ALOPECAREATA	19	49259529	0.006966	8.71e-25	159527	Biscuits liking || id:ebi-fl187-GCST90094704	TRUE	1.5e-18	0.00254155	406.474
rs112065280	C	T	-0.09575	0.17	finngen_R11_L12_ALOPECAREATA	5	9633586	0.012222	4.82e-15	155103	Bitter ale liking || id:ebi-fl187-GCST90094705	TRUE	8.05e-09	0.00258723	402.322
rs1229984	C	T	0.168892	0.9745	finngen_R11_L12_ALOPECAREATA	4	100239319	0.028932	5.33e-09	155103	Bitter ale liking || id:ebi-fl187-GCST90094705	TRUE	5.86e-06	0.00141765	220.192
rs2163971	C	T	-0.06151	0.5525	finngen_R11_L12_ALOPECAREATA	3	85428726	0.009289	3.59e-11	155103	Bitter ale liking || id:ebi-fl187-GCST90094705	TRUE	4.5e-07	0.00187088	290.72
rs9611875	G	A	-0.187092	0.0394	finngen_R11_L12_ALOPECAREATA	22	43153807	0.023679	2.83e-15	155103	Bitter ale liking || id:ebi-fl187-GCST90094705	TRUE	2.99e-09	0.00264959	412.046
rs10511014	G	A	0.048922	0.5699	finngen_R11_L12_ALOPECAREATA	3	71211110	0.0076	1.25e-10	157485	F-bitter food liking (derived food-liking factor) || id:ebi-fl187-GCST90094706	TRUE	4.86e-07	0.00117329	184.991
rs2163971	C	T	-0.050469	0.5527	finngen_R11_L12_ALOPECAREATA	3	85428726	0.007611	3.37e-11	157485	F-bitter food liking (derived food-liking factor) || id:ebi-fl187-GCST90094706	TRUE	4.67e-07	0.00125941	198.586
rs2183271	C	T	-0.042965	0.3604	finngen_R11_L12_ALOPECAREATA	10	21957229	0.007853	4.5e-08	157485	F-bitter food liking (derived food-liking factor) || id:ebi-fl187-GCST90094706	TRUE	3.97e-05	0.000851046	134.139
rs3129119	G	A	-0.047721	0.2782	finngen_R11_L12_ALOPECAREATA	6	29102861	0.008412	1.43e-08	157485	F-bitter food liking (derived food-liking factor) || id:ebi-fl187-GCST90094706	TRUE	3.35e-05	0.000914583	144.163
rs504675	T	C	0.053752	0.3508	finngen_R11_L12_ALOPECAREATA	2	45154689	0.007904	1.06e-11	157485	F-bitter food liking (derived food-liking factor) || id:ebi-fl187-GCST90094706	TRUE	6.93e-09	0.001316	207.521
rs6882046	G	A	0.047392	0.2673	finngen_R11_L12_ALOPECAREATA	5	87968864	0.008598	3.58e-08	157485	F-bitter food liking (derived food-liking factor) || id:ebi-fl187-GCST90094706	TRUE	7.88e-06	0.000879762	138.67
rs10742213	T	G	0.073044	0.2887	finngen_R11_L12_ALOPECAREATA	11	29083746	0.011904	8.51e-10	156251	Black olive liking || id:ebi-fl187-GCST90094707	TRUE	5.61e-07	0.00219128	343.138
rs11859365	C	A	0.071639	0.2535	finngen_R11_L12_ALOPECAREATA	16	83683945	0.012315	6.02e-09	156251	Black olive liking || id:ebi-fl187-GCST90094707	TRUE	1.54e-06	0.00194239	304.087
rs11861627	C	A	-0.093778	0.1806	finngen_R11_L12_ALOPECAREATA	16	12793139	0.014303	5.56e-11	156251	Black olive liking || id:ebi-fl187-GCST90094707	TRUE	4.42e-07	0.00260283	407.751
rs12665383	T	C	0.066443	0.3526	finngen_R11_L12_ALOPECAREATA	6	140561696	0.011186	2.88e-09	156251	Black olive liking || id:ebi-fl187-GCST90094707	TRUE	1.33e-06	0.0020155	315.556
rs12716979	G	T	0.068654	0.3768	finngen_R11_L12_ALOPECAREATA	16	31011821	0.011138	7.14e-10	156251	Black olive liking || id:ebi-fl187-GCST90094707	TRUE	5.03e-07	0.0022136	346.641
rs12773105	T	C	0.062019	0.5018	finngen_R11_L12_ALOPECAREATA	10	118025315	0.01074	7.76e-09	156251	Black olive liking || id:ebi-fl187-GCST90094707	TRUE	9.66e-07	0.00192315	301.07
rs1364351	A	G	-0.070484	0.2448	finngen_R11_L12_ALOPECAREATA	16	61037218	0.012511	1.79e-08	156251	Black olive liking || id:ebi-fl187-GCST90094707	TRUE	2.9e-06	0.0018369	287.541
rs1545717	T	C	-0.067048	0.3549	finngen_R11_L12_ALOPECAREATA	17	2295405	0.011206	2.22e-09	156251	Black olive liking || id:ebi-fl187-GCST90094707	TRUE	1.36e-06	0.00205842	322.29
rs2119437	C	T	-0.06575	0.5595	finngen_R11_L12_ALOPECAREATA	4	65798200	0.010818	1.25e-09	156251	Black olive liking || id:ebi-fl187-GCST90094707	TRUE	1.59e-06	0.00213092	333.665
rs2183271	C	T	-0.063939	0.3601	finngen_R11_L12_ALOPECAREATA	10	21957229	0.01118	1.09e-08	156251	Black olive liking || id:ebi-fl187-GCST90094707	TRUE	1.5e-05	0.00188407	294.94
rs2532387	T	G	-0.105387	0.2168	finngen_R11_L12_ALOPECAREATA	17	44313522	0.013058	7.15e-16	156251	Black olive liking || id:ebi-fl187-GCST90094707	TRUE	8.04e-10	0.00377169	591.554
rs303754	T	G	-0.067883	0.5293	finngen_R11_L12_ALOPECAREATA	18	21076764	0.010824	3.61e-10	156251	Black olive liking || id:ebi-fl187-GCST90094707	TRUE	1.22e-06	0.00229614	359.595
rs307587	A	T	0.068991	0.7464	finngen_R11_L12_ALOPECAREATA	3	12110121	0.012339	2.28e-08	156251	Black olive liking || id:ebi-fl187-GCST90094707	TRUE	5.42e-05	0.00180192	282.057
rs3124402	G	A	-0.100513	0.7328	finngen_R11_L12_ALOPECAREATA	13	55975115	0.012115	1.12e-16	156251	Black olive liking || id:ebi-fl187-GCST90094707	TRUE	4.25e-12	0.00395636	620.634
rs3130048	C	T	-0.076441	0.2802	finngen_R11_L12_ALOPECAREATA	6	31613739	0.011915	1.43e-10	156251	Black olive liking || id:ebi-fl187-GCST90094707	TRUE	3.5e-06	0.00235702	369.152
rs35207189	G	T	-0.069718	0.3839	finngen_R11_L12_ALOPECAREATA	13	58416695	0.012164	1e-08	156251	Black olive liking || id:ebi-fl187-GCST90094707	TRUE	2.77e-06	0.00229927	360.086
rs59309762	T	C	-0.069466	0.3283	finngen_R11_L12_ALOPECAREATA	8	64669495	0.011426	1.24e-09	156251	Black olive liking || id:ebi-fl187-GCST90094707	TRUE	2.34e-07	0.00212824	333.245
rs61949928	A	C	0.122997	0.0634	finngen_R11_L12_ALOPECAREATA	13	64949973	0.022167	2.9e-08	156251	Black olive liking || id:ebi-fl187-GCST90094707	TRUE	3.62e-06	0.00179665	281.229
rs62263063	G	A	0.059753	0.533	finngen_R11_L12_ALOPECAREATA	3	115182229	0.010739	2.66e-08	156251	Black olive liking || id:ebi-fl187-GCST90094707	TRUE	0.000212694	0.00177743	278.217
rs74696461	A	G	0.143684	0.1088	finngen_R11_L12_ALOPECAREATA	2	45121375	0.017604	3.38e-16	156251	Black olive liking || id:ebi-fl187-GCST90094707	TRUE	6.35e-12	0.0040036	628.073
rs7709884	A	G	0.081297	0.1768	finngen_R11_L12_ALOPECAREATA	5	153054326	0.014204	1.06e-08	156251	Black olive liking || id:ebi-fl187-GCST90094707	TRUE	1.55e-06	0.00192383	301.176
rs9590856	T	C	-0.06074	0.4848	finngen_R11_L12_ALOPECAREATA	13	45367505	0.010749	1.62e-08	156251	Black olive liking || id:ebi-fl187-GCST90094707	TRUE	1.26e-05	0.00184297	288.494
rs10246665	T	C	0.044089	0.5648	finngen_R11_L12_ALOPECAREATA	7	133370755	0.00709	5.06e-10	158772	Black pepper liking || id:ebi-fl187-GCST90094708	TRUE	1.43e-06	0.000955595	151.865
rs13056300	C	T	-0.049482	0.2732	finngen_R11_L12_ALOPECAREATA	22	41408754	0.007926	4.33e-10	158772	Black pepper liking || id:ebi-fl187-GCST90094708	TRUE	1.14e-07	0.000972344	154.529
rs224536	G	A	0.065172	0.3504	finngen_R11_L12_ALOPECAREATA	17	3487180	0.007333	6.47e-19	158772	Black pepper liking || id:ebi-fl187-GCST90094708	TRUE	3.85e-11	0.00193358	307.589
rs6066836	G	A	0.041353	0.4475	finngen_R11_L12_ALOPECAREATA	20	47356483	0.007094	5.59e-09	158772	Black pepper liking || id:ebi-fl187-GCST90094708	TRUE	3.37e-06	0.000845609	134.371
rs6747171	G	A	0.042205	0.3108	finngen_R11_L12_ALOPECAREATA	2	145819888	0.00758	2.6e-08	158772	Black pepper liking || id:ebi-fl187-GCST90094708	TRUE	2.54e-05	0.000763105	121.251
rs6978919	C	T	-0.048277	0.2001	finngen_R11_L12_ALOPECAREATA	7	69735671	0.008761	3.6e-08	158772	Black pepper liking || id:ebi-fl187-GCST90094708	TRUE	0.000155771	0.000746094	118.546
rs7568987	G	A	0.046687	0.3061	finngen_R11_L12_ALOPECAREATA	2	45154229	0.007643	1.02e-09	158772	Black pepper liking || id:ebi-fl187-GCST90094708	TRUE	3.47e-07	0.000925939	147.148
rs7619139	A	T	0.040325	0.5889	finngen_R11_L12_ALOPECAREATA	3	25110415	0.007159	1.8e-08	158772	Black pepper liking || id:ebi-fl187-GCST90094708	TRUE	5.35e-05	0.00078735	125.106
rs10195287	T	C	-0.060584	0.4235	finngen_R11_L12_ALOPECAREATA	2	160461478	0.010537	9e-09	157457	Blue cheese liking || id:ebi-fl187-GCST90094709	TRUE	1.88e-05	0.00179225	282.705
rs1123321	G	C	0.072562	0.2579	finngen_R11_L12_ALOPECAREATA	16	83677410	0.011938	1.25e-09	157457	Blue cheese liking || id:ebi-fl187-GCST90094709	TRUE	8.07e-07	0.00201541	317.976
rs11861627	C	A	-0.084959	0.1805	finngen_R11_L12_ALOPECAREATA	16	12793139	0.013864	8.97e-10	157457	Blue cheese liking || id:ebi-fl187-GCST90094709	TRUE	2.93e-06	0.00213538	336.946
rs12413585	A	G	0.057353	0.4775	finngen_R11_L12_ALOPECAREATA	10	118016664	0.01043	3.85e-08	157457	Blue cheese liking || id:ebi-fl187-GCST90094709	TRUE	3.85e-06	0.00164135	258.864
rs1392262	A	G	-0.057073	0.5269	finngen_R11_L12_ALOPECAREATA	3	115142521	0.010418	4.32e-08	157457	Blue cheese liking || id:ebi-fl187-GCST90094709	TRUE	2.44e-05	0.00162395	256.115
rs1482782	G	C	0.067497	0.3957	finngen_R11_L12_ALOPECAREATA	11	7941115	0.010618	2.08e-10	157457	Blue cheese liking || id:ebi-fl187-GCST90094709	TRUE	2.7e-07	0.0021788	343.812
rs1989097	G	A	0.087824	0.1476	finngen_R11_L12_ALOPECAREATA	18	1860310	0.014683	2.24e-09	157457	Blue cheese liking || id:ebi-fl187-GCST90094709	TRUE	1.9e-06	0.00194082	306.187
rs3105065	G	A	-0.105146	0.7371	finngen_R11_L12_ALOPECAREATA	13	55993394	0.0119	1.03e-18	157457	Blue cheese liking || id:ebi-fl187-GCST90094709	TRUE	1.9e-13	0.00428482	677.569
rs368033883	G	A	-0.075072	0.2196	finngen_R11_L12_ALOPECAREATA	7	74331625	0.013459	2.45e-08	157457	Blue cheese liking || id:ebi-fl187-GCST90094709	TRUE	4.48e-06	0.00193168	304.742
rs504675	T	C	0.096739	0.351	finngen_R11_L12_ALOPECAREATA	2	45154689	0.010902	7.31e-19	157457	Blue cheese liking || id:ebi-fl187-GCST90094709	TRUE	3.8e-14	0.00426368	674.213
rs55872725	T	C	0.086299	0.4049	finngen_R11_L12_ALOPECAREATA	16	53809123	0.0106	3.99e-16	157457	Blue cheese liking || id:ebi-fl187-GCST90094709	TRUE	6.58e-10	0.00358905	567.149
rs56114278	T	A	-0.068334	0.2814	finngen_R11_L12_ALOPECAREATA	4	152969869	0.011555	3.38e-09	157457	Blue cheese liking || id:ebi-fl187-GCST90094709	TRUE	8.53e-07	0.00188849	297.915
rs58125993	T	A	0.065258	0.2868	finngen_R11_L12_ALOPECAREATA	5	124966656	0.011966	4.96e-08	157457	Blue cheese liking || id:ebi-fl187-GCST90094709	TRUE	5.92e-06	0.00174216	274.791
rs6576291	A	G	0.059284	0.6337	finngen_R11_L12_ALOPECAREATA	14	29827888	0.010781	3.84e-08	157457	Blue cheese liking || id:ebi-fl187-GCST90094709	TRUE	2.98e-05	0.00163164	257.331
rs687113	G	A	-0.067469	0.3426	finngen_R11_L12_ALOPECAREATA	18	40947453	0.010934	6.87e-10	157457	Blue cheese liking || id:ebi-fl187-GCST90094709	TRUE	6.21e-07	0.00205048	323.522
rs9923688	C	T	0.060302	0.3585	finngen_R11_L12_ALOPECAREATA	16	73628767	0.010937	3.53e-08	157457	Blue cheese liking || id:ebi-fl187-GCST90094709	TRUE	1.02e-05	0.00167255	263.793
rs10233107	T	C	-0.106707	0.3177	finngen_R11_L12_ALOPECAREATA	7	122617043	0.008888	3.67e-33	158921	Broad bean liking || id:ebi-fl187-GCST90094711	TRUE	5e-23	0.00493638	788.376
rs113248443	G	A	0.109761	0.0489	finngen_R11_L12_ALOPECAREATA	10	66102542	0.019871	3.35e-08	158921	Broad bean liking || id:ebi-fl187-GCST90094711	TRUE	1.48e-05	0.00112063	178.289
rs11861627	C	A	-0.072364	0.1806	finngen_R11_L12_ALOPECAREATA	16	12793139	0.011035	5.52e-11	158921	Broad bean liking || id:ebi-fl187-GCST90094711	TRUE	4.78e-07	0.00154985	246.682
rs199442	A	G	-0.058673	0.2365	finngen_R11_L12_ALOPECAREATA	17	44820122	0.00972	1.6e-09	158921	Broad bean liking || id:ebi-fl187-GCST90094711	TRUE	3.42e-07	0.00124322	197.817
rs4988235	A	G	-0.057436	0.7425	finngen_R11_L12_ALOPECAREATA	2	136608646	0.009488	1.44e-09	158921	Broad bean liking || id:ebi-fl187-GCST90094711	TRUE	1.69e-06	0.00126146	200.723
rs507711	T	C	-0.055364	0.5322	finngen_R11_L12_ALOPECAREATA	19	49208564	0.008296	2.53e-11	158921	Broad bean liking || id:ebi-fl187-GCST90094711	TRUE	3.7e-08	0.00152623	242.918
rs512445	C	T	0.05029	0.5758	finngen_R11_L12_ALOPECAREATA	9	128329179	0.00837	1.9e-09	158921	Broad bean liking || id:ebi-fl187-GCST90094711	TRUE	3.99e-07	0.00123548	196.584
rs76441829	T	C	-0.064661	0.1664	finngen_R11_L12_ALOPECAREATA	4	136135472	0.011258	9.32e-09	158921	Broad bean liking || id:ebi-fl187-GCST90094711	TRUE	1.16e-05	0.00115991	184.546
rs9349956	C	A	0.058059	0.1864	finngen_R11_L12_ALOPECAREATA	6	14718260	0.010623	4.64e-08	158921	Broad bean liking || id:ebi-fl187-GCST90094711	TRUE	4.95e-06	0.00102241	162.647
rs9611875	G	A	-0.217357	0.0393	finngen_R11_L12_ALOPECAREATA	22	43153807	0.02131	2.11e-24	158921	Broad bean liking || id:ebi-fl187-GCST90094711	TRUE	3.59e-15	0.00356745	568.965
rs9954833	T	C	-0.050857	0.3455	finngen_R11_L12_ALOPECAREATA	18	40810376	0.008699	5.06e-09	158921	Broad bean liking || id:ebi-fl187-GCST90094711	TRUE	2.96e-06	0.00116974	186.112
rs1017679	T	C	0.038152	0.7391	finngen_R11_L12_ALOPECAREATA	15	51968419	0.006946	3.97e-08	159414	Broccoli liking || id:ebi-fl187-GCST90094712	TRUE	7.38e-06	0.000561361	89.5379
rs11749582	T	A	-0.039951	0.3053	finngen_R11_L12_ALOPECAREATA	5	164700979	0.00666	2e-09	159414	Broccoli liking || id:ebi-fl187-GCST90094712	TRUE	7.33e-07	0.000677032	108
rs13384513	A	T	0.043671	0.1841	finngen_R11_L12_ALOPECAREATA	2	59618215	0.007946	3.91e-08	159414	Broccoli liking || id:ebi-fl187-GCST90094712	TRUE	3.03e-06	0.000572937	91.3854
rs501964	T	C	-0.049187	0.344	finngen_R11_L12_ALOPECAREATA	2	45138941	0.006448	2.43e-14	159414	Broccoli liking || id:ebi-fl187-GCST90094712	TRUE	7.06e-11	0.00109193	174.256
rs71516748	G	A	-0.041457	0.2225	finngen_R11_L12_ALOPECAREATA	8	125542181	0.007345	1.68e-08	159414	Broccoli liking || id:ebi-fl187-GCST90094712	TRUE	1.12e-05	0.000594643	94.8496
rs13107325	T	C	0.095518	0.0726	finngen_R11_L12_ALOPECAREATA	4	103188709	0.015769	1.41e-09	159493	Brussel sprout liking || id:ebi-fl187-GCST90094714	TRUE	7.34e-07	0.00122858	196.189
rs13377865	C	G	-0.057977	0.1925	finngen_R11_L12_ALOPECAREATA	12	107724173	0.010493	3.31e-08	159493	Brussel sprout liking || id:ebi-fl187-GCST90094714	TRUE	2.72e-06	0.001045	166.842
rs2186709	G	A	-0.050253	0.6159	finngen_R11_L12_ALOPECAREATA	11	112843616	0.008403	2.25e-09	159493	Brussel sprout liking || id:ebi-fl187-GCST90094714	TRUE	9.86e-06	0.00119484	190.794
rs2532395	T	C	-0.098893	0.2126	finngen_R11_L12_ALOPECAREATA	17	44307193	0.010091	1.2e-22	159493	Brussel sprout liking || id:ebi-fl187-GCST90094714	TRUE	1.91e-14	0.00327431	523.938
rs73193539	C	T	0.084008	0.2515	finngen_R11_L12_ALOPECAREATA	13	56140417	0.009575	1.8e-18	159493	Brussel sprout liking || id:ebi-fl187-GCST90094714	TRUE	2.09e-13	0.00265706	424.906
rs814573	T	A	-0.080178	0.1806	finngen_R11_L12_ALOPECAREATA	19	45424351	0.011265	1.13e-12	158435	Burger liking || id:ebi-fl187-GCST90094715	TRUE	3.63e-08	0.00190263	302.014
rs11130227	G	A	-0.059081	0.5107	finngen_R11_L12_ALOPECAREATA	3	49993319	0.009345	2.6e-10	154046	F-burn/spicy liking (derived food-liking factor) || id:ebi-fl187-GCST90094716	TRUE	5.39e-07	0.00174448	269.197
rs11664776	C	T	0.05952	0.4032	finngen_R11_L12_ALOPECAREATA	18	50797415	0.009341	1.89e-10	154046	F-burn/spicy liking (derived food-liking factor) || id:ebi-fl187-GCST90094716	TRUE	2.54e-06	0.00170492	263.082
rs117333488	C	T	0.129367	0.0497	finngen_R11_L12_ALOPECAREATA	14	38042645	0.021559	1.98e-09	154046	F-burn/spicy liking (derived food-liking factor) || id:ebi-fl187-GCST90094716	TRUE	2.66e-06	0.00158086	243.908
rs12179134	G	A	-0.072926	0.2019	finngen_R11_L12_ALOPECAREATA	6	27675469	0.011402	1.62e-10	154046	F-burn/spicy liking (derived food-liking factor) || id:ebi-fl187-GCST90094716	TRUE	1.04e-05	0.00171391	264.471
rs13056300	C	T	-0.05902	0.2735	finngen_R11_L12_ALOPECAREATA	22	41408754	0.010326	1.11e-08	154046	F-burn/spicy liking (derived food-liking factor) || id:ebi-fl187-GCST90094716	TRUE	1.1e-06	0.00138427	213.534
rs2029130	A	T	-0.078781	0.628	finngen_R11_L12_ALOPECAREATA	3	85644047	0.009502	1.17e-16	154046	F-burn/spicy liking (derived food-liking factor) || id:ebi-fl187-GCST90094716	TRUE	1.07e-11	0.00289985	448.004
rs2236295	T	G	0.051153	0.3991	finngen_R11_L12_ALOPECAREATA	10	64564892	0.009365	4.74e-08	154046	F-burn/spicy liking (derived food-liking factor) || id:ebi-fl187-GCST90094716	TRUE	4.61e-06	0.00125504	193.574
rs224537	A	G	0.079111	0.3502	finngen_R11_L12_ALOPECAREATA	17	3487202	0.009557	1.31e-16	154046	F-burn/spicy liking (derived food-liking factor) || id:ebi-fl187-GCST90094716	TRUE	8.91e-10	0.00284839	440.031
rs3986599	G	A	0.053807	0.6512	finngen_R11_L12_ALOPECAREATA	11	2439542	0.009592	2.04e-08	154046	F-burn/spicy liking (derived food-liking factor) || id:ebi-fl187-GCST90094716	TRUE	1.16e-05	0.00131522	202.869
rs504675	T	C	0.079074	0.351	finngen_R11_L12_ALOPECAREATA	2	45154689	0.009594	1.75e-16	154046	F-burn/spicy liking (derived food-liking factor) || id:ebi-fl187-GCST90094716	TRUE	1.82e-12	0.00284872	440.081
rs55852693	C	A	0.057982	0.3062	finngen_R11_L12_ALOPECAREATA	8	8175136	0.009927	5.24e-09	154046	F-burn/spicy liking (derived food-liking factor) || id:ebi-fl187-GCST90094716	TRUE	1.6e-06	0.00142842	220.354
rs6944645	C	T	-0.064334	0.3398	finngen_R11_L12_ALOPECAREATA	7	69016081	0.009597	2.07e-11	154046	F-burn/spicy liking (derived food-liking factor) || id:ebi-fl187-GCST90094716	TRUE	8.8e-08	0.00185699	286.591
rs790561	G	A	0.057817	0.7016	finngen_R11_L12_ALOPECAREATA	8	64618026	0.01001	7.71e-09	154046	F-burn/spicy liking (derived food-liking factor) || id:ebi-fl187-GCST90094716	TRUE	8.25e-07	0.00139968	215.915
rs12602513	G	A	-0.042834	0.3729	finngen_R11_L12_ALOPECAREATA	17	38159744	0.007824	4.41e-08	159364	Adding butter to bread liking || id:ebi-fl187-GCST90094717	TRUE	9.42e-06	0.000858097	136.866
rs2368062	C	T	-0.047369	0.3727	finngen_R11_L12_ALOPECAREATA	7	143696115	0.007822	1.42e-09	159364	Adding butter to bread liking || id:ebi-fl187-GCST90094717	TRUE	5.15e-07	0.00104919	167.376
rs429358	C	T	-0.123306	0.1486	finngen_R11_L12_ALOPECAREATA	19	45411941	0.010674	7.91e-31	159364	Adding butter to bread liking || id:ebi-fl187-GCST90094717	TRUE	8.84e-21	0.00384725	615.474
rs2937339	C	T	-0.074741	0.7239	finngen_R11_L12_ALOPECAREATA	13	55999578	0.008949	6.88e-17	148949	Butternut squash liking || id:ebi-fl187-GCST90094718	TRUE	2.13e-12	0.00223302	333.346
rs4617401	T	A	0.051388	0.702	finngen_R11_L12_ALOPECAREATA	1	10636955	0.008754	4.38e-09	148949	Butternut squash liking || id:ebi-fl187-GCST90094718	TRUE	6.86e-06	0.00110486	164.747
rs55872725	T	C	0.057965	0.4053	finngen_R11_L12_ALOPECAREATA	16	53809123	0.008149	1.17e-12	148949	Butternut squash liking || id:ebi-fl187-GCST90094718	TRUE	8.52e-08	0.00161971	241.642
rs13135092	G	A	0.068568	0.0811	finngen_R11_L12_ALOPECAREATA	4	103198082	0.012085	1.42e-08	159516	Cabbage liking || id:ebi-fl187-GCST90094719	TRUE	6.05e-06	0.000700748	111.858
rs17391889	G	C	-0.039272	0.3786	finngen_R11_L12_ALOPECAREATA	5	164635897	0.006765	6.48e-09	159516	Cabbage liking || id:ebi-fl187-GCST90094719	TRUE	1.09e-06	0.000725685	115.841
rs2298527	C	G	-0.036796	0.5967	finngen_R11_L12_ALOPECAREATA	11	112851961	0.006689	3.8e-08	159516	Cabbage liking || id:ebi-fl187-GCST90094719	TRUE	8.09e-05	0.000651652	104.015
rs73034263	G	C	-0.048503	0.2034	finngen_R11_L12_ALOPECAREATA	11	133808038	0.008167	2.9e-09	159516	Cabbage liking || id:ebi-fl187-GCST90094719	TRUE	6.87e-06	0.000762357	121.699
rs7619139	A	T	0.044845	0.5889	finngen_R11_L12_ALOPECAREATA	3	25110415	0.006683	1.97e-11	159516	Cabbage liking || id:ebi-fl187-GCST90094719	TRUE	7.17e-07	0.000973749	155.478
rs145623467	A	G	0.288471	0.0173	finngen_R11_L12_ALOPECAREATA	6	27294573	0.051624	2.3e-08	155986	F-caffeinated/sweet liking (derived food-liking factor) || id:ebi-fl187-GCST90094720	TRUE	1.28e-05	0.00282944	442.599
rs1620977	G	A	0.0839269	0.2707	finngen_R11_L12_ALOPECAREATA	1	72729142	0.0151491	3.02e-08	155986	F-caffeinated/sweet liking (derived food-liking factor) || id:ebi-fl187-GCST90094720	TRUE	2.65e-05	0.00278117	435.027
rs2111365	T	C	0.0823712	0.327	finngen_R11_L12_ALOPECAREATA	9	128739602	0.0143484	9.42e-09	155986	F-caffeinated/sweet liking (derived food-liking factor) || id:ebi-fl187-GCST90094720	TRUE	5.73e-05	0.00298637	467.22
rs35709707	G	A	0.0870692	0.4039	finngen_R11_L12_ALOPECAREATA	16	65121952	0.0137179	2.19e-10	155986	F-caffeinated/sweet liking (derived food-liking factor) || id:ebi-fl187-GCST90094720	TRUE	9.06e-08	0.0036505	571.505
rs500054	A	G	-0.0854237	0.387	finngen_R11_L12_ALOPECAREATA	11	95593806	0.0138197	6.36e-10	155986	F-caffeinated/sweet liking (derived food-liking factor) || id:ebi-fl187-GCST90094720	TRUE	1.6e-06	0.00346225	541.931
rs61912249	T	A	-0.102383	0.2547	finngen_R11_L12_ALOPECAREATA	12	11013304	0.0154492	3.42e-11	155986	F-caffeinated/sweet liking (derived food-liking factor) || id:ebi-fl187-GCST90094720	TRUE	1.8e-07	0.00397963	623.238
rs663640	T	C	-0.0885059	0.2207	finngen_R11_L12_ALOPECAREATA	18	57846077	0.0162305	4.95e-08	155986	F-caffeinated/sweet liking (derived food-liking factor) || id:ebi-fl187-GCST90094720	TRUE	3.41e-06	0.00269452	421.437
rs9972653	T	G	-0.131797	0.4004	finngen_R11_L12_ALOPECAREATA	16	53814363	0.0137375	8.48e-22	155986	F-caffeinated/sweet liking (derived food-liking factor) || id:ebi-fl187-GCST90094720	TRUE	5.87e-15	0.00834058	1311.94
rs10877962	T	C	-0.039758	0.4166	finngen_R11_L12_ALOPECAREATA	12	63520912	0.006964	1.16e-08	159518	Cake liking || id:ebi-fl187-GCST90094721	TRUE	1.53e-06	0.00076836	122.66
rs12539316	G	A	0.044755	0.2809	finngen_R11_L12_ALOPECAREATA	7	72977898	0.00761	4.11e-09	159518	Cake liking || id:ebi-fl187-GCST90094721	TRUE	2.75e-06	0.000809197	129.184
rs1520919	A	G	0.052326	0.3015	finngen_R11_L12_ALOPECAREATA	8	64696606	0.007464	2.42e-12	159518	Cake liking || id:ebi-fl187-GCST90094721	TRUE	4.9e-09	0.00115324	184.172
rs1927696	G	A	-0.038116	0.4582	finngen_R11_L12_ALOPECAREATA	9	15929374	0.006864	2.83e-08	159518	Cake liking || id:ebi-fl187-GCST90094721	TRUE	4.46e-06	0.000721338	115.148
rs206269	A	G	0.04757	0.3029	finngen_R11_L12_ALOPECAREATA	3	162627588	0.007449	1.74e-10	159518	Cake liking || id:ebi-fl187-GCST90094721	TRUE	2.81e-07	0.000955632	152.584
rs2933170	G	A	-0.045619	0.2708	finngen_R11_L12_ALOPECAREATA	11	29135383	0.007735	3.71e-09	159518	Cake liking || id:ebi-fl187-GCST90094721	TRUE	1.53e-06	0.000821896	131.213
rs35741362	C	T	0.05993	0.1407	finngen_R11_L12_ALOPECAREATA	6	27007687	0.009821	1.06e-09	159518	Cake liking || id:ebi-fl187-GCST90094721	TRUE	7.29e-06	0.000868475	138.656
rs4473093	T	G	0.044376	0.2444	finngen_R11_L12_ALOPECAREATA	14	46596934	0.007961	2.5e-08	159518	Cake liking || id:ebi-fl187-GCST90094721	TRUE	7.62e-05	0.00072731	116.102
rs504675	T	C	-0.053847	0.3507	finngen_R11_L12_ALOPECAREATA	2	45154689	0.007177	6.37e-14	159518	Cake liking || id:ebi-fl187-GCST90094721	TRUE	1.74e-10	0.00132049	210.917
rs535066	T	G	-0.040179	0.566	finngen_R11_L12_ALOPECAREATA	4	46240287	0.006919	6.41e-09	159518	Cake liking || id:ebi-fl187-GCST90094721	TRUE	2.37e-06	0.000793112	126.614
rs7429279	C	A	-0.046023	0.5896	finngen_R11_L12_ALOPECAREATA	3	25118637	0.006979	4.32e-11	159518	Cake liking || id:ebi-fl187-GCST90094721	TRUE	1.78e-06	0.00102505	163.68
rs838133	G	A	-0.083872	0.5493	finngen_R11_L12_ALOPECAREATA	19	49259529	0.007074	2.22e-32	159518	Cake liking || id:ebi-fl187-GCST90094721	TRUE	3.96e-24	0.00348306	557.546
rs9955276	T	C	-0.060669	0.1443	finngen_R11_L12_ALOPECAREATA	18	1839339	0.009782	5.62e-10	159518	Cake liking || id:ebi-fl187-GCST90094721	TRUE	1.18e-06	0.000908974	145.128
rs10790854	G	A	-0.0630929	0.4942	finngen_R11_L12_ALOPECAREATA	11	126760719	0.0110178	1.03e-08	159522	F-cake/biscuits liking (derived food-liking factor) || id:ebi-fl187-GCST90094722	TRUE	3.31e-06	0.00199009	318.092
rs10986739	A	C	-0.101783	0.1206	finngen_R11_L12_ALOPECAREATA	9	128161614	0.0169149	1.77e-09	159522	F-cake/biscuits liking (derived food-liking factor) || id:ebi-fl187-GCST90094722	TRUE	2.56e-06	0.00219743	351.306
rs13133562	T	C	0.0703217	0.2595	finngen_R11_L12_ALOPECAREATA	4	170965709	0.0125663	2.19e-08	159522	F-cake/biscuits liking (derived food-liking factor) || id:ebi-fl187-GCST90094722	TRUE	0.000358887	0.00190051	303.747
rs206269	A	G	0.0766274	0.3029	finngen_R11_L12_ALOPECAREATA	3	162627588	0.0119878	1.64e-10	159522	F-cake/biscuits liking (derived food-liking factor) || id:ebi-fl187-GCST90094722	TRUE	2.73e-07	0.00247966	396.539
rs2281882	C	A	0.0682236	0.263	finngen_R11_L12_ALOPECAREATA	10	21130200	0.012512	4.96e-08	159522	F-cake/biscuits liking (derived food-liking factor) || id:ebi-fl187-GCST90094722	TRUE	0.000430418	0.00180436	288.351
rs2470578	A	G	0.060926	0.4899	finngen_R11_L12_ALOPECAREATA	3	17330092	0.0110194	3.22e-08	159522	F-cake/biscuits liking (derived food-liking factor) || id:ebi-fl187-GCST90094722	TRUE	0.000317416	0.00185523	296.496
rs2932512	A	G	0.116319	0.0735	finngen_R11_L12_ALOPECAREATA	11	46080899	0.0211092	3.58e-08	159522	F-cake/biscuits liking (derived food-liking factor) || id:ebi-fl187-GCST90094722	TRUE	0.000202605	0.00184273	294.495
rs2933170	G	A	-0.0716605	0.2708	finngen_R11_L12_ALOPECAREATA	11	29135383	0.0123962	7.43e-09	159522	F-cake/biscuits liking (derived food-liking factor) || id:ebi-fl187-GCST90094722	TRUE	2.51e-06	0.00202808	324.177
rs35626515	A	C	0.0690963	0.4032	finngen_R11_L12_ALOPECAREATA	16	28649651	0.0112296	7.6e-10	159522	F-cake/biscuits liking (derived food-liking factor) || id:ebi-fl187-GCST90094722	TRUE	2.65e-07	0.00229768	367.37
rs36059704	G	C	0.090793	0.1348	finngen_R11_L12_ALOPECAREATA	3	50535915	0.01613	1.81e-08	159522	F-cake/biscuits liking (derived food-liking factor) || id:ebi-fl187-GCST90094722	TRUE	1.75e-06	0.00192283	307.321
rs385816	A	G	0.101757	0.1328	finngen_R11_L12_ALOPECAREATA	6	29480224	0.0162322	3.64e-10	159522	F-cake/biscuits liking (derived food-liking factor) || id:ebi-fl187-GCST90094722	TRUE	7.17e-07	0.00238495	381.357
rs4473093	T	G	0.0714694	0.2444	finngen_R11_L12_ALOPECAREATA	14	46596934	0.0128186	2.47e-08	159522	F-cake/biscuits liking (derived food-liking factor) || id:ebi-fl187-GCST90094722	TRUE	7.59e-05	0.00188653	301.507
rs504675	T	C	-0.0749547	0.3508	finngen_R11_L12_ALOPECAREATA	2	45154689	0.011543	8.39e-11	159522	F-cake/biscuits liking (derived food-liking factor) || id:ebi-fl187-GCST90094722	TRUE	3.39e-08	0.00255897	409.255
rs7080275	C	T	-0.0618609	0.3981	finngen_R11_L12_ALOPECAREATA	10	99089538	0.0112533	3.86e-08	159522	F-cake/biscuits liking (derived food-liking factor) || id:ebi-fl187-GCST90094722	TRUE	3.72e-05	0.00183391	293.083
rs7429279	C	A	-0.0729489	0.4105	finngen_R11_L12_ALOPECAREATA	3	25118637	0.011198	7.29e-11	159522	F-cake/biscuits liking (derived food-liking factor) || id:ebi-fl187-GCST90094722	TRUE	2.49e-06	0.00257551	411.907
rs8180995	G	A	0.0705036	0.4682	finngen_R11_L12_ALOPECAREATA	8	143326237	0.0110395	1.7e-10	159522	F-cake/biscuits liking (derived food-liking factor) || id:ebi-fl187-GCST90094722	TRUE	5.61e-07	0.00247533	395.844
rs838133	G	A	-0.137678	0.4506	finngen_R11_L12_ALOPECAREATA	19	49259529	0.0110713	1.67e-35	159522	F-cake/biscuits liking (derived food-liking factor) || id:ebi-fl187-GCST90094722	TRUE	2.22e-26	0.00938515	1511.3
rs9694306	C	T	0.0967551	0.3098	finngen_R11_L12_ALOPECAREATA	8	64627491	0.0119127	4.58e-16	159522	F-cake/biscuits liking (derived food-liking factor) || id:ebi-fl187-GCST90094722	TRUE	1.08e-11	0.00400345	641.197
rs10216533	A	G	0.056365	0.4418	finngen_R11_L12_ALOPECAREATA	8	143763690	0.008821	1.69e-10	159470	Cake icing liking || id:ebi-fl187-GCST90094723	TRUE	2.1e-07	0.00156698	250.276
rs11084735	G	A	-0.054574	0.3259	finngen_R11_L12_ALOPECAREATA	19	33927000	0.009413	6.77e-09	159470	Cake icing liking || id:ebi-fl187-GCST90094723	TRUE	1.37e-05	0.00130861	208.955
rs1217104	A	G	-0.060956	0.7337	finngen_R11_L12_ALOPECAREATA	8	64625693	0.009931	8.41e-10	159470	Cake icing liking || id:ebi-fl187-GCST90094723	TRUE	2.63e-07	0.00145195	231.877
rs12546198	G	A	-0.080959	0.0999	finngen_R11_L12_ALOPECAREATA	8	9231661	0.014694	3.61e-08	159470	Cake icing liking || id:ebi-fl187-GCST90094723	TRUE	6.94e-06	0.00117874	188.192
rs2470578	A	G	0.057456	0.4899	finngen_R11_L12_ALOPECAREATA	3	17330092	0.008828	7.66e-11	159470	Cake icing liking || id:ebi-fl187-GCST90094723	TRUE	9.07e-06	0.00164992	263.545
rs27721	G	A	-0.057077	0.7416	finngen_R11_L12_ALOPECAREATA	5	87997279	0.010107	1.65e-08	159470	Cake icing liking || id:ebi-fl187-GCST90094723	TRUE	8.87e-06	0.00124858	199.357
rs4346902	C	A	-0.074779	0.8748	finngen_R11_L12_ALOPECAREATA	7	5513109	0.013282	1.83e-08	159470	Cake icing liking || id:ebi-fl187-GCST90094723	TRUE	3.11e-06	0.00122491	195.573
rs528199	C	A	0.049305	0.5375	finngen_R11_L12_ALOPECAREATA	1	110046195	0.00887	2.74e-08	159470	Cake icing liking || id:ebi-fl187-GCST90094723	TRUE	5.01e-06	0.00120865	192.975
rs6442997	G	A	0.050722	0.6415	finngen_R11_L12_ALOPECAREATA	3	5851108	0.009249	4.18e-08	159470	Cake icing liking || id:ebi-fl187-GCST90094723	TRUE	8.3e-06	0.00118334	188.928
rs11859365	C	A	0.068792	0.2537	finngen_R11_L12_ALOPECAREATA	16	83683945	0.010957	3.45e-10	140886	Capers liking || id:ebi-fl187-GCST90094724	TRUE	1.3e-07	0.00179201	252.918
rs12773105	T	C	0.057523	0.5014	finngen_R11_L12_ALOPECAREATA	10	118025315	0.009544	1.7e-09	140886	Capers liking || id:ebi-fl187-GCST90094724	TRUE	2.15e-07	0.00165444	233.47
rs2732631	T	G	-0.092701	0.2259	finngen_R11_L12_ALOPECAREATA	17	44289232	0.01145	5.8e-16	140886	Capers liking || id:ebi-fl187-GCST90094724	TRUE	3.08e-10	0.00300547	424.699
rs28385406	A	C	-0.062325	0.2325	finngen_R11_L12_ALOPECAREATA	3	87795594	0.011263	3.16e-08	140886	Capers liking || id:ebi-fl187-GCST90094724	TRUE	0.000120448	0.0013863	195.578
rs3105049	T	C	-0.077736	0.7279	finngen_R11_L12_ALOPECAREATA	13	55941509	0.010749	4.83e-13	140886	Capers liking || id:ebi-fl187-GCST90094724	TRUE	8.1e-10	0.00239373	338.047
rs3134798	A	G	-0.061521	0.7189	finngen_R11_L12_ALOPECAREATA	6	32184705	0.010586	6.23e-09	140886	Capers liking || id:ebi-fl187-GCST90094724	TRUE	1.02e-05	0.0015297	215.84
rs4560534	A	G	0.057324	0.5346	finngen_R11_L12_ALOPECAREATA	5	105895363	0.010006	1.02e-08	140886	Capers liking || id:ebi-fl187-GCST90094724	TRUE	1.51e-06	0.00163515	230.744
rs4678791	G	A	-0.052839	0.5638	finngen_R11_L12_ALOPECAREATA	3	35713837	0.009595	3.68e-08	140886	Capers liking || id:ebi-fl187-GCST90094724	TRUE	1.09e-05	0.00137325	193.735
rs504675	T	C	0.100596	0.3515	finngen_R11_L12_ALOPECAREATA	2	45154689	0.009992	8.13e-24	140886	Capers liking || id:ebi-fl187-GCST90094724	TRUE	2.91e-18	0.00461346	652.975
rs62244860	G	A	0.054478	0.4362	finngen_R11_L12_ALOPECAREATA	3	71547590	0.009612	1.46e-08	140886	Capers liking || id:ebi-fl187-GCST90094724	TRUE	2.6e-06	0.00145977	205.958
rs7998448	C	T	0.064329	0.7674	finngen_R11_L12_ALOPECAREATA	13	108146199	0.011334	1.4e-08	140886	Capers liking || id:ebi-fl187-GCST90094724	TRUE	0.000303381	0.00147732	208.439
rs9527736	A	G	0.057757	0.7046	finngen_R11_L12_ALOPECAREATA	13	58536148	0.010477	3.55e-08	140886	Capers liking || id:ebi-fl187-GCST90094724	TRUE	5.66e-06	0.00138865	195.91
rs11250033	A	G	-0.0921245	0.3724	finngen_R11_L12_ALOPECAREATA	8	10431422	0.0143567	1.39e-10	159523	F-carbohydrate liking (derived food-liking factor) || id:ebi-fl187-GCST90094725	TRUE	7.95e-07	0.0039671	635.356
rs429358	C	T	-0.152091	0.1486	finngen_R11_L12_ALOPECAREATA	19	45411941	0.019513	6.48e-15	159523	F-carbohydrate liking (derived food-liking factor) || id:ebi-fl187-GCST90094725	TRUE	8.48e-10	0.00585312	939.193
rs4649981	A	G	-0.0760523	0.4664	finngen_R11_L12_ALOPECAREATA	1	73652349	0.0139128	4.59e-08	159523	F-carbohydrate liking (derived food-liking factor) || id:ebi-fl187-GCST90094725	TRUE	3.54e-06	0.00287892	460.574
rs11639822	A	G	0.06029	0.4256	finngen_R11_L12_ALOPECAREATA	16	7290298	0.0107175	1.85e-08	157390	F-capsicum liking (derived food-liking factor) || id:ebi-fl187-GCST90094726	TRUE	4.46e-06	0.0017772	280.209
rs117333488	C	T	0.133683	0.0497	finngen_R11_L12_ALOPECAREATA	14	38042645	0.0243834	4.19e-08	157390	F-capsicum liking (derived food-liking factor) || id:ebi-fl187-GCST90094726	TRUE	2.3e-05	0.00168809	266.135
rs1217097	G	A	0.0788313	0.2999	finngen_R11_L12_ALOPECAREATA	8	64623330	0.0115647	9.33e-12	157390	F-capsicum liking (derived food-liking factor) || id:ebi-fl187-GCST90094726	TRUE	7.24e-09	0.00260954	411.785
rs13056300	C	T	-0.0923249	0.2733	finngen_R11_L12_ALOPECAREATA	22	41408754	0.0118907	8.2e-15	157390	F-capsicum liking (derived food-liking factor) || id:ebi-fl187-GCST90094726	TRUE	3.77e-11	0.00338581	534.696
rs13101107	C	T	0.0592007	0.4022	finngen_R11_L12_ALOPECAREATA	3	117815022	0.010807	4.3e-08	157390	F-capsicum liking (derived food-liking factor) || id:ebi-fl187-GCST90094726	TRUE	0.000787468	0.00168532	265.697
rs13241800	A	G	-0.161829	0.0354	finngen_R11_L12_ALOPECAREATA	7	115281255	0.0286766	1.67e-08	157390	F-capsicum liking (derived food-liking factor) || id:ebi-fl187-GCST90094726	TRUE	9.66e-05	0.00178851	281.995
rs175597	C	T	-0.102353	0.1363	finngen_R11_L12_ALOPECAREATA	6	27810626	0.0154445	3.42e-11	157390	F-capsicum liking (derived food-liking factor) || id:ebi-fl187-GCST90094726	TRUE	1.53e-06	0.00246656	389.167
rs2236295	T	G	0.0691048	0.3992	finngen_R11_L12_ALOPECAREATA	10	64564892	0.0108204	1.7e-10	157390	F-capsicum liking (derived food-liking factor) || id:ebi-fl187-GCST90094726	TRUE	8.36e-08	0.0022907	361.356
rs224536	G	A	0.104895	0.3504	finngen_R11_L12_ALOPECAREATA	17	3487180	0.011107	3.59e-21	157390	F-capsicum liking (derived food-liking factor) || id:ebi-fl187-GCST90094726	TRUE	1.26e-12	0.005009	792.327
rs306198	G	A	0.0740913	0.2854	finngen_R11_L12_ALOPECAREATA	15	85405369	0.011734	2.71e-10	157390	F-capsicum liking (derived food-liking factor) || id:ebi-fl187-GCST90094726	TRUE	1.81e-06	0.00223914	353.205
rs41847	G	A	-0.0883525	0.3382	finngen_R11_L12_ALOPECAREATA	7	69018885	0.0112009	3.07e-15	157390	F-capsicum liking (derived food-liking factor) || id:ebi-fl187-GCST90094726	TRUE	2.27e-10	0.00349436	551.9
rs4662411	C	T	-0.0694951	0.4007	finngen_R11_L12_ALOPECAREATA	2	145738714	0.0108136	1.3e-10	157390	F-capsicum liking (derived food-liking factor) || id:ebi-fl187-GCST90094726	TRUE	5.58e-07	0.00231954	365.917
rs4939727	A	G	0.0747885	0.4039	finngen_R11_L12_ALOPECAREATA	18	50792914	0.0107996	4.36e-12	157390	F-capsicum liking (derived food-liking factor) || id:ebi-fl187-GCST90094726	TRUE	1.59e-07	0.00269335	425.046
rs504675	T	C	0.100209	0.3508	finngen_R11_L12_ALOPECAREATA	2	45154689	0.0111041	1.8e-19	157390	F-capsicum liking (derived food-liking factor) || id:ebi-fl187-GCST90094726	TRUE	1.39e-14	0.00457388	723.182
rs55852693	C	A	0.0742619	0.3061	finngen_R11_L12_ALOPECAREATA	8	8175136	0.011498	1.06e-10	157390	F-capsicum liking (derived food-liking factor) || id:ebi-fl187-GCST90094726	TRUE	1.08e-07	0.00234273	369.585
rs607863	C	T	-0.0664991	0.2922	finngen_R11_L12_ALOPECAREATA	1	88777911	0.0116522	1.15e-08	157390	F-capsicum liking (derived food-liking factor) || id:ebi-fl187-GCST90094726	TRUE	2.67e-05	0.00182916	288.416
rs6799195	C	T	-0.0973967	0.354	finngen_R11_L12_ALOPECAREATA	3	85665501	0.0110812	1.5e-18	157390	F-capsicum liking (derived food-liking factor) || id:ebi-fl187-GCST90094726	TRUE	1.41e-13	0.00433865	685.828
rs6882046	G	A	0.0673181	0.2674	finngen_R11_L12_ALOPECAREATA	5	87968864	0.0119726	1.88e-08	157390	F-capsicum liking (derived food-liking factor) || id:ebi-fl187-GCST90094726	TRUE	5.02e-06	0.00177551	279.941
rs7678319	G	A	-0.0677882	0.2942	finngen_R11_L12_ALOPECAREATA	4	152929310	0.011629	5.57e-09	157390	F-capsicum liking (derived food-liking factor) || id:ebi-fl187-GCST90094726	TRUE	2.76e-05	0.00190837	300.929
rs1170216	G	A	-0.061967	0.9022	finngen_R11_L12_ALOPECAREATA	3	86379896	0.010393	2.5e-09	159496	Cauliflower liking || id:ebi-fl187-GCST90094727	TRUE	2.11e-05	0.00067763	108.151
rs13135092	G	A	0.064725	0.0811	finngen_R11_L12_ALOPECAREATA	4	103198082	0.011309	1.06e-08	159496	Cauliflower liking || id:ebi-fl187-GCST90094727	TRUE	4.95e-06	0.0006244	99.6503
rs4310746	G	A	-0.047482	0.7242	finngen_R11_L12_ALOPECAREATA	13	56012679	0.006871	4.89e-12	159496	Cauliflower liking || id:ebi-fl187-GCST90094727	TRUE	8.86e-09	0.000900618	143.773
rs6808550	G	A	0.034196	0.5726	finngen_R11_L12_ALOPECAREATA	3	25107866	0.006222	3.9e-08	159496	Cauliflower liking || id:ebi-fl187-GCST90094727	TRUE	1.36e-05	0.000572356	91.3397
rs4917761	T	C	0.047102	0.6503	finngen_R11_L12_ALOPECAREATA	10	98967236	0.00807	5.37e-09	155024	Cereal bar liking || id:ebi-fl187-GCST90094728	TRUE	1.09e-05	0.00100906	156.585
rs10195287	T	C	-0.0701232	0.4235	finngen_R11_L12_ALOPECAREATA	2	160461478	0.0118309	3.08e-09	156734	F-cheese liking (derived food-liking factor) || id:ebi-fl187-GCST90094729	TRUE	9.22e-06	0.00240107	377.231
rs1111207	C	T	-0.0737419	0.4308	finngen_R11_L12_ALOPECAREATA	18	24125857	0.0118052	4.2e-10	156734	F-cheese liking (derived food-liking factor) || id:ebi-fl187-GCST90094729	TRUE	3.86e-07	0.00266686	419.099
rs12715065	A	T	0.0821516	0.2967	finngen_R11_L12_ALOPECAREATA	3	25105288	0.0127972	1.37e-10	156734	F-cheese liking (derived food-liking factor) || id:ebi-fl187-GCST90094729	TRUE	1.25e-06	0.00281657	442.694
rs12801168	A	G	0.0655083	0.3957	finngen_R11_L12_ALOPECAREATA	11	7959617	0.0119546	4.26e-08	156734	F-cheese liking (derived food-liking factor) || id:ebi-fl187-GCST90094729	TRUE	7.41e-06	0.0020523	322.323
rs1425397	A	G	-0.0733339	0.3364	finngen_R11_L12_ALOPECAREATA	4	152984315	0.0123727	3.08e-09	156734	F-cheese liking (derived food-liking factor) || id:ebi-fl187-GCST90094729	TRUE	1.21e-06	0.00240105	377.227
rs157592	C	A	-0.092619	0.1797	finngen_R11_L12_ALOPECAREATA	19	45424514	0.0152259	1.18e-09	156734	F-cheese liking (derived food-liking factor) || id:ebi-fl187-GCST90094729	TRUE	7.39e-07	0.00252901	397.383
rs3105065	G	A	-0.106669	0.2627	finngen_R11_L12_ALOPECAREATA	13	55993394	0.0132829	9.7e-16	156734	F-cheese liking (derived food-liking factor) || id:ebi-fl187-GCST90094729	TRUE	2.54e-11	0.0044077	693.886
rs35207189	G	T	-0.0696673	0.3843	finngen_R11_L12_ALOPECAREATA	13	58416695	0.0120178	6.75e-09	156734	F-cheese liking (derived food-liking factor) || id:ebi-fl187-GCST90094729	TRUE	2.12e-06	0.00229682	360.814
rs3741194	C	T	-0.0729598	0.2711	finngen_R11_L12_ALOPECAREATA	11	66626234	0.0131506	2.89e-08	156734	F-cheese liking (derived food-liking factor) || id:ebi-fl187-GCST90094729	TRUE	1.58e-05	0.00210375	330.42
rs504675	T	C	0.0949281	0.3508	finngen_R11_L12_ALOPECAREATA	2	45154689	0.0122497	9.23e-15	156734	F-cheese liking (derived food-liking factor) || id:ebi-fl187-GCST90094729	TRUE	3.86e-11	0.00410447	645.954
rs55872725	T	C	0.103356	0.4046	finngen_R11_L12_ALOPECAREATA	16	53809123	0.0119104	4.04e-18	156734	F-cheese liking (derived food-liking factor) || id:ebi-fl187-GCST90094729	TRUE	3.11e-11	0.00514677	810.836
rs62063281	G	A	-0.088894	0.2192	finngen_R11_L12_ALOPECAREATA	17	44038785	0.0141304	3.15e-10	156734	F-cheese liking (derived food-liking factor) || id:ebi-fl187-GCST90094729	TRUE	1.92e-06	0.00270493	425.099
rs72943593	G	A	-0.121192	0.0766	finngen_R11_L12_ALOPECAREATA	6	107839786	0.0219804	3.51e-08	156734	F-cheese liking (derived food-liking factor) || id:ebi-fl187-GCST90094729	TRUE	4.73e-06	0.00207776	326.33
rs7449794	T	C	-0.0698407	0.3906	finngen_R11_L12_ALOPECAREATA	6	51410601	0.0119819	5.58e-09	156734	F-cheese liking (derived food-liking factor) || id:ebi-fl187-GCST90094729	TRUE	1.3e-05	0.0023221	364.795
rs76955127	T	G	-0.147724	0.049	finngen_R11_L12_ALOPECAREATA	4	46440483	0.0270804	4.9e-08	156734	F-cheese liking (derived food-liking factor) || id:ebi-fl187-GCST90094729	TRUE	4.58e-06	0.00203379	319.41
rs9814516	T	G	0.0790744	0.2376	finngen_R11_L12_ALOPECAREATA	3	85407980	0.013735	8.56e-09	156734	F-cheese liking (derived food-liking factor) || id:ebi-fl187-GCST90094729	TRUE	6.57e-06	0.00226533	355.856
rs10462466	T	C	0.054643	0.738	finngen_R11_L12_ALOPECAREATA	5	87281774	0.008895	8.17e-10	159246	Cheesecake liking || id:ebi-fl187-GCST90094730	TRUE	2.39e-06	0.00115467	184.086
rs10786872	T	C	-0.044797	0.5757	finngen_R11_L12_ALOPECAREATA	10	107327039	0.007896	1.42e-08	159246	Cheesecake liking || id:ebi-fl187-GCST90094730	TRUE	0.000603631	0.000980386	156.274
rs174594	A	C	0.047612	0.6253	finngen_R11_L12_ALOPECAREATA	11	61619829	0.008065	3.58e-09	159246	Cheesecake liking || id:ebi-fl187-GCST90094730	TRUE	7.76e-07	0.00106227	169.34
rs3088215	C	A	0.053931	0.3968	finngen_R11_L12_ALOPECAREATA	16	28853996	0.007969	1.34e-11	159246	Cheesecake liking || id:ebi-fl187-GCST90094730	TRUE	1.45e-07	0.00139232	222.028
rs34783010	T	G	-0.080224	0.1942	finngen_R11_L12_ALOPECAREATA	19	46180414	0.009833	3.46e-16	159246	Cheesecake liking || id:ebi-fl187-GCST90094730	TRUE	5.89e-11	0.00201426	321.406
rs758106	C	T	-0.044469	0.5875	finngen_R11_L12_ALOPECAREATA	17	69181003	0.0079	1.84e-08	159246	Cheesecake liking || id:ebi-fl187-GCST90094730	TRUE	3.1e-06	0.000958466	152.776
rs9300002	C	T	-0.044555	0.4201	finngen_R11_L12_ALOPECAREATA	11	29129168	0.007936	1.99e-08	159246	Cheesecake liking || id:ebi-fl187-GCST90094730	TRUE	3.75e-06	0.000967228	154.174
rs1243179	G	A	-0.038789	0.3083	finngen_R11_L12_ALOPECAREATA	10	21912579	0.006905	1.96e-08	159373	Cherry liking || id:ebi-fl187-GCST90094731	TRUE	3.91e-05	0.000641709	102.336
rs35260863	C	T	-0.064826	0.1015	finngen_R11_L12_ALOPECAREATA	14	22043949	0.01061	1e-09	159373	Cherry liking || id:ebi-fl187-GCST90094731	TRUE	4.31e-07	0.000766501	122.252
rs4720886	T	C	-0.038493	0.3291	finngen_R11_L12_ALOPECAREATA	7	1688329	0.006784	1.41e-08	159373	Cherry liking || id:ebi-fl187-GCST90094731	TRUE	1.82e-05	0.000654303	104.345
rs4929925	A	C	-0.040185	0.6551	finngen_R11_L12_ALOPECAREATA	11	8655187	0.006695	1.97e-09	159373	Cherry liking || id:ebi-fl187-GCST90094731	TRUE	2.8e-06	0.000729724	116.382
rs7789218	C	T	0.076919	0.3723	finngen_R11_L12_ALOPECAREATA	7	143697355	0.006582	1.67e-31	159373	Cherry liking || id:ebi-fl187-GCST90094731	TRUE	7.9e-23	0.0027653	441.931
rs862227	G	A	-0.046535	0.4576	finngen_R11_L12_ALOPECAREATA	16	73602926	0.006384	3.16e-13	159373	Cherry liking || id:ebi-fl187-GCST90094731	TRUE	1.68e-09	0.00107497	171.503
rs303762	C	T	0.056976	0.3426	finngen_R11_L12_ALOPECAREATA	18	21082317	0.007382	1.23e-14	158559	Chicken liking || id:ebi-fl187-GCST90094732	TRUE	2.34e-10	0.00146228	232.194
rs429358	C	T	-0.053996	0.1486	finngen_R11_L12_ALOPECAREATA	19	45411941	0.009848	4.2e-08	158559	Chicken liking || id:ebi-fl187-GCST90094732	TRUE	3.12e-05	0.000737744	117.061
rs10853628	C	T	0.06041	0.3848	finngen_R11_L12_ALOPECAREATA	18	50770638	0.009216	5.62e-11	157484	Chilli pepper liking || id:ebi-fl187-GCST90094733	TRUE	1.11e-07	0.00172782	272.572
rs11197612	T	C	0.05089	0.4031	finngen_R11_L12_ALOPECAREATA	10	118024319	0.009156	2.76e-08	157484	Chilli pepper liking || id:ebi-fl187-GCST90094733	TRUE	2.62e-06	0.00124626	196.509
rs1217097	G	A	0.063462	0.7004	finngen_R11_L12_ALOPECAREATA	8	64623330	0.009788	9.03e-11	157484	Chilli pepper liking || id:ebi-fl187-GCST90094733	TRUE	3.8e-08	0.00169023	266.631
rs12907646	A	G	0.063997	0.2273	finngen_R11_L12_ALOPECAREATA	15	85403496	0.010687	2.14e-09	157484	Chilli pepper liking || id:ebi-fl187-GCST90094733	TRUE	4.59e-07	0.00143866	226.89
rs13056300	C	T	-0.071559	0.2733	finngen_R11_L12_ALOPECAREATA	22	41408754	0.010117	1.54e-12	157484	Chilli pepper liking || id:ebi-fl187-GCST90094733	TRUE	1.74e-09	0.00203401	320.973
rs1888369	C	T	-0.051687	0.4163	finngen_R11_L12_ALOPECAREATA	14	20578997	0.009117	1.45e-08	157484	Chilli pepper liking || id:ebi-fl187-GCST90094733	TRUE	0.000187354	0.00129834	204.731
rs201000	T	C	-0.066416	0.2001	finngen_R11_L12_ALOPECAREATA	6	27809159	0.011206	3.12e-09	157484	Chilli pepper liking || id:ebi-fl187-GCST90094733	TRUE	4.56e-05	0.00141208	222.691
rs224536	G	A	0.08318	0.3504	finngen_R11_L12_ALOPECAREATA	17	3487180	0.009362	6.62e-19	157484	Chilli pepper liking || id:ebi-fl187-GCST90094733	TRUE	3.62e-11	0.00314976	497.598
rs2851508	G	A	0.06863	0.6492	finngen_R11_L12_ALOPECAREATA	7	69082989	0.009376	2.52e-13	157484	Chilli pepper liking || id:ebi-fl187-GCST90094733	TRUE	4.34e-09	0.00214534	338.579
rs437564	T	C	-0.062702	0.3752	finngen_R11_L12_ALOPECAREATA	16	28818037	0.00954	4.99e-11	157484	Chilli pepper liking || id:ebi-fl187-GCST90094733	TRUE	2.3e-07	0.0018433	290.823
rs528301	A	G	0.073672	0.5522	finngen_R11_L12_ALOPECAREATA	2	45154908	0.009003	2.85e-16	157484	Chilli pepper liking || id:ebi-fl187-GCST90094733	TRUE	3.76e-10	0.0026842	423.851
rs6799195	C	T	-0.071678	0.6459	finngen_R11_L12_ALOPECAREATA	3	85665501	0.009442	3.24e-14	157484	Chilli pepper liking || id:ebi-fl187-GCST90094733	TRUE	1.9e-10	0.00235014	370.976
rs6882046	G	A	0.058158	0.2676	finngen_R11_L12_ALOPECAREATA	5	87968864	0.010225	1.32e-08	157484	Chilli pepper liking || id:ebi-fl187-GCST90094733	TRUE	3.85e-06	0.00132582	209.069
rs12682352	C	T	-0.049402	0.4741	finngen_R11_L12_ALOPECAREATA	8	8646246	0.006232	2.31e-15	159574	Chips liking || id:ebi-fl187-GCST90094734	TRUE	2.3e-11	0.001217	194.436
rs3803020	G	A	0.034951	0.5006	finngen_R11_L12_ALOPECAREATA	12	39233771	0.00622	1.94e-08	159574	Chips liking || id:ebi-fl187-GCST90094734	TRUE	4.16e-05	0.000610785	97.5238
rs429358	C	T	-0.077383	0.1487	finngen_R11_L12_ALOPECAREATA	19	45411941	0.008764	1.1e-18	159574	Chips liking || id:ebi-fl187-GCST90094734	TRUE	2.21e-12	0.00151605	242.287
rs9972653	T	G	-0.043412	0.4003	finngen_R11_L12_ALOPECAREATA	16	53814363	0.00636	8.88e-12	159574	Chips liking || id:ebi-fl187-GCST90094734	TRUE	6.23e-08	0.000904835	144.517
rs1057868	T	C	0.0894888	0.2854	finngen_R11_L12_ALOPECAREATA	7	75615006	0.0163869	4.73e-08	158905	F-chocolate/coffee liking (derived food-liking factor) || id:ebi-fl187-GCST90094735	TRUE	5.48e-06	0.00326651	520.76
rs1058587	G	C	0.122565	0.2503	finngen_R11_L12_ALOPECAREATA	19	18499422	0.0170837	7.26e-13	158905	F-chocolate/coffee liking (derived food-liking factor) || id:ebi-fl187-GCST90094735	TRUE	2.75e-08	0.00563782	900.946
rs1418462	T	A	0.0990488	0.3307	finngen_R11_L12_ALOPECAREATA	1	96289021	0.01573	3.04e-10	158905	F-chocolate/coffee liking (derived food-liking factor) || id:ebi-fl187-GCST90094735	TRUE	7.88e-07	0.00434294	693.116
rs2039722	G	A	0.0915121	0.4711	finngen_R11_L12_ALOPECAREATA	6	98314912	0.0148256	6.72e-10	158905	F-chocolate/coffee liking (derived food-liking factor) || id:ebi-fl187-GCST90094735	TRUE	1.88e-06	0.00417324	665.92
rs2472297	T	C	0.20304	0.2635	finngen_R11_L12_ALOPECAREATA	15	75027880	0.0167988	1.24e-33	158905	F-chocolate/coffee liking (derived food-liking factor) || id:ebi-fl187-GCST90094735	TRUE	5.71e-24	0.016001	2583.95
rs35525654	C	T	0.0958747	0.2455	finngen_R11_L12_ALOPECAREATA	3	33210822	0.0171949	2.46e-08	158905	F-chocolate/coffee liking (derived food-liking factor) || id:ebi-fl187-GCST90094735	TRUE	1.01e-05	0.00340525	542.953
rs4822499	T	C	-0.102592	0.3982	finngen_R11_L12_ALOPECAREATA	22	24876846	0.0151175	1.15e-11	158905	F-chocolate/coffee liking (derived food-liking factor) || id:ebi-fl187-GCST90094735	TRUE	1.2e-07	0.00504442	805.638
rs56113850	C	T	0.0908922	0.4225	finngen_R11_L12_ALOPECAREATA	19	41353107	0.0149819	1.3e-09	158905	F-chocolate/coffee liking (derived food-liking factor) || id:ebi-fl187-GCST90094735	TRUE	5.53e-07	0.00403146	643.204
rs57452279	C	T	-0.646259	0.0141	finngen_R11_L12_ALOPECAREATA	22	24878110	0.0627668	7.33e-25	158905	F-chocolate/coffee liking (derived food-liking factor) || id:ebi-fl187-GCST90094735	TRUE	1.23e-17	0.0116117	1866.81
rs6130083	A	G	-0.125195	0.3135	finngen_R11_L12_ALOPECAREATA	20	35538424	0.0159521	4.22e-15	158905	F-chocolate/coffee liking (derived food-liking factor) || id:ebi-fl187-GCST90094735	TRUE	1.46e-10	0.00674658	1079.33
rs6968865	T	A	0.159374	0.372	finngen_R11_L12_ALOPECAREATA	7	17287269	0.015311	2.25e-25	158905	F-chocolate/coffee liking (derived food-liking factor) || id:ebi-fl187-GCST90094735	TRUE	1.54e-17	0.0118677	1908.46
rs7188250	C	T	0.117499	0.4164	finngen_R11_L12_ALOPECAREATA	16	53834607	0.0150122	5e-15	158905	F-chocolate/coffee liking (derived food-liking factor) || id:ebi-fl187-GCST90094735	TRUE	4.64e-10	0.00671008	1073.46
rs907190	C	A	0.127356	0.1532	finngen_R11_L12_ALOPECAREATA	1	226566726	0.0205464	5.7e-10	158905	F-chocolate/coffee liking (derived food-liking factor) || id:ebi-fl187-GCST90094735	TRUE	3.83e-06	0.00420832	671.541
rs2110529	C	T	-0.038224	0.4716	finngen_R11_L12_ALOPECAREATA	2	59497127	0.00661	7.4e-09	158795	Cod liking || id:ebi-fl187-GCST90094736	TRUE	8.48e-07	0.00072818	115.714
rs10112502	G	A	-0.0834708	0.3224	finngen_R11_L12_ALOPECAREATA	8	20982409	0.0145171	8.93e-09	158095	F-coffee/alcohol liking (derived food-liking factor) || id:ebi-fl187-GCST90094737	TRUE	5.91e-06	0.00304416	482.731
rs1229984	C	T	0.322925	0.0255	finngen_R11_L12_ALOPECAREATA	4	100239319	0.043043	6.27e-14	158095	F-coffee/alcohol liking (derived food-liking factor) || id:ebi-fl187-GCST90094737	TRUE	2.84e-09	0.0051827	823.618
rs1338549	G	T	-0.101714	0.4714	finngen_R11_L12_ALOPECAREATA	6	98312143	0.0135927	7.26e-14	158095	F-coffee/alcohol liking (derived food-liking factor) || id:ebi-fl187-GCST90094737	TRUE	4.06e-09	0.00515598	819.35
rs1375547	A	G	0.115329	0.2177	finngen_R11_L12_ALOPECAREATA	3	85608137	0.0164417	2.31e-12	158095	F-coffee/alcohol liking (derived food-liking factor) || id:ebi-fl187-GCST90094737	TRUE	2.04e-08	0.00453043	719.491
rs1549579	G	T	-0.0857698	0.3999	finngen_R11_L12_ALOPECAREATA	2	160668661	0.0138508	5.93e-10	158095	F-coffee/alcohol liking (derived food-liking factor) || id:ebi-fl187-GCST90094737	TRUE	1.61e-06	0.00353081	560.175
rs1937523	T	C	-0.0791519	0.4918	finngen_R11_L12_ALOPECAREATA	13	68079356	0.0135723	5.48e-09	158095	F-coffee/alcohol liking (derived food-liking factor) || id:ebi-fl187-GCST90094737	TRUE	9.56e-06	0.00313167	496.652
rs2472297	T	C	0.0929403	0.2635	finngen_R11_L12_ALOPECAREATA	15	75027880	0.0154023	1.6e-09	158095	F-coffee/alcohol liking (derived food-liking factor) || id:ebi-fl187-GCST90094737	TRUE	8.45e-07	0.00335267	531.819
rs2647238	C	T	-0.080288	0.4127	finngen_R11_L12_ALOPECAREATA	4	106218428	0.0137821	5.69e-09	158095	F-coffee/alcohol liking (derived food-liking factor) || id:ebi-fl187-GCST90094737	TRUE	1.18e-06	0.00312482	495.563
rs34121753	G	A	0.0762911	0.4214	finngen_R11_L12_ALOPECAREATA	17	7733833	0.0137413	2.82e-08	158095	F-coffee/alcohol liking (derived food-liking factor) || id:ebi-fl187-GCST90094737	TRUE	5.92e-05	0.00283825	449.986
rs4129585	C	A	0.075028	0.4366	finngen_R11_L12_ALOPECAREATA	8	143312933	0.0136809	4.15e-08	158095	F-coffee/alcohol liking (derived food-liking factor) || id:ebi-fl187-GCST90094737	TRUE	3.95e-05	0.00276935	439.031
rs58221005	A	G	-0.0953307	0.2002	finngen_R11_L12_ALOPECAREATA	7	17458747	0.0169567	1.89e-08	158095	F-coffee/alcohol liking (derived food-liking factor) || id:ebi-fl187-GCST90094737	TRUE	5.41e-05	0.00291032	461.445
rs62011305	T	A	-0.0810671	0.3847	finngen_R11_L12_ALOPECAREATA	16	1411126	0.0139463	6.14e-09	158095	F-coffee/alcohol liking (derived food-liking factor) || id:ebi-fl187-GCST90094737	TRUE	2.93e-06	0.0031112	493.396
rs6780776	T	C	0.0847756	0.4336	finngen_R11_L12_ALOPECAREATA	3	71554185	0.0136917	5.95e-10	158095	F-coffee/alcohol liking (derived food-liking factor) || id:ebi-fl187-GCST90094737	TRUE	4.16e-07	0.00353008	560.059
rs10858948	A	G	-0.092566	0.4951	finngen_R11_L12_ALOPECAREATA	12	90478651	0.016977	4.99e-08	157453	Coffee difference liking || id:ebi-fl187-GCST90094738	TRUE	7.75e-05	0.00428382	677.394
rs12935138	A	G	0.101959	0.417	finngen_R11_L12_ALOPECAREATA	16	65115210	0.017297	3.79e-09	157453	Coffee difference liking || id:ebi-fl187-GCST90094738	TRUE	5.3e-07	0.00505459	799.893
rs17175602	C	T	-0.112735	0.2678	finngen_R11_L12_ALOPECAREATA	18	57882717	0.019262	4.87e-09	157453	Coffee difference liking || id:ebi-fl187-GCST90094738	TRUE	9.11e-07	0.00498411	788.684
rs61914781	A	G	-0.115863	0.2556	finngen_R11_L12_ALOPECAREATA	12	11024367	0.019583	3.32e-09	157453	Coffee difference liking || id:ebi-fl187-GCST90094738	TRUE	4.82e-06	0.00510842	808.456
rs9972653	T	G	-0.178232	0.4005	finngen_R11_L12_ALOPECAREATA	16	53814363	0.017438	1.71e-24	157453	Coffee difference liking || id:ebi-fl187-GCST90094738	TRUE	7.96e-17	0.0152543	2439.01
rs12149832	A	G	0.054224	0.4142	finngen_R11_L12_ALOPECAREATA	16	53842908	0.008241	4.76e-11	159006	Coffee max liking || id:ebi-fl187-GCST90094739	TRUE	1.99e-07	0.00142683	227.196
rs1418462	T	A	0.049161	0.6693	finngen_R11_L12_ALOPECAREATA	1	96289021	0.008635	1.28e-08	159006	Coffee max liking || id:ebi-fl187-GCST90094739	TRUE	9.8e-06	0.00106986	170.294
rs2039722	G	A	0.046467	0.4713	finngen_R11_L12_ALOPECAREATA	6	98314912	0.008135	1.14e-08	159006	Coffee max liking || id:ebi-fl187-GCST90094739	TRUE	1.24e-05	0.00107603	171.278
rs2472297	T	C	0.105058	0.2635	finngen_R11_L12_ALOPECAREATA	15	75027880	0.009179	2.72e-30	159006	Coffee max liking || id:ebi-fl187-GCST90094739	TRUE	1.33e-21	0.00428392	684.091
rs573979206	T	C	-0.300491	0.014	finngen_R11_L12_ALOPECAREATA	22	24712801	0.034597	3.89e-18	159006	Coffee max liking || id:ebi-fl187-GCST90094739	TRUE	1.99e-13	0.00249286	397.365
rs6968865	T	A	0.079938	0.6279	finngen_R11_L12_ALOPECAREATA	7	17287269	0.008305	6.5e-22	159006	Coffee max liking || id:ebi-fl187-GCST90094739	TRUE	4.06e-15	0.00298598	476.204
rs10125362	T	C	0.055853	0.407	finngen_R11_L12_ALOPECAREATA	9	128490151	0.009836	1.39e-08	158219	Coffee with sugar liking || id:ebi-fl187-GCST90094740	TRUE	6.26e-06	0.00150582	238.605
rs61912249	T	A	-0.06303	0.2547	finngen_R11_L12_ALOPECAREATA	12	11013304	0.011128	1.49e-08	158219	Coffee with sugar liking || id:ebi-fl187-GCST90094740	TRUE	1.18e-05	0.00150829	238.997
rs62033406	G	A	-0.070795	0.4115	finngen_R11_L12_ALOPECAREATA	16	53824226	0.009821	5.73e-13	158219	Coffee with sugar liking || id:ebi-fl187-GCST90094740	TRUE	2.14e-08	0.00242746	384.999
rs9540734	A	G	0.056597	0.4754	finngen_R11_L12_ALOPECAREATA	13	66965411	0.009682	5.08e-09	158219	Coffee with sugar liking || id:ebi-fl187-GCST90094740	TRUE	3.92e-05	0.00159773	253.193
rs10845229	A	G	-0.061823	0.5864	finngen_R11_L12_ALOPECAREATA	12	11035533	0.010439	3.2e-09	158240	Coffee without sugar liking || id:ebi-fl187-GCST90094741	TRUE	1.42e-05	0.00185398	293.915
rs17175602	C	T	0.068509	0.2679	finngen_R11_L12_ALOPECAREATA	18	57882717	0.011607	3.61e-09	158240	Coffee without sugar liking || id:ebi-fl187-GCST90094741	TRUE	7.46e-07	0.00184106	291.863
rs2472297	T	C	0.102912	0.2636	finngen_R11_L12_ALOPECAREATA	15	75027880	0.011632	9.25e-19	158240	Coffee without sugar liking || id:ebi-fl187-GCST90094741	TRUE	2.28e-13	0.0041117	653.313
rs57452279	C	T	-0.311111	0.0141	finngen_R11_L12_ALOPECAREATA	22	24878110	0.043645	1.04e-12	158240	Coffee without sugar liking || id:ebi-fl187-GCST90094741	TRUE	5.09e-09	0.00269099	426.966
rs62033400	G	A	0.106949	0.3959	finngen_R11_L12_ALOPECAREATA	16	53811788	0.010516	2.84e-24	158240	Coffee without sugar liking || id:ebi-fl187-GCST90094741	TRUE	1.86e-16	0.00547114	870.505
rs6968865	T	A	0.064621	0.628	finngen_R11_L12_ALOPECAREATA	7	17287269	0.010526	8.35e-10	158240	Coffee without sugar liking || id:ebi-fl187-GCST90094741	TRUE	1.08e-06	0.0019511	309.342
rs1234627	A	T	0.0729337	0.2809	finngen_R11_L12_ALOPECAREATA	8	64574537	0.0132967	4.13e-08	153323	F-cooking flavour liking (derived food-liking factor) || id:ebi-fl187-GCST90094742	TRUE	4.48e-06	0.00214896	330.189
rs12801168	A	G	0.0850292	0.3957	finngen_R11_L12_ALOPECAREATA	11	7959617	0.0122209	3.46e-12	153323	F-cooking flavour liking (derived food-liking factor) || id:ebi-fl187-GCST90094742	TRUE	8.07e-09	0.00345768	531.974
rs3105049	T	C	-0.0989989	0.2715	finngen_R11_L12_ALOPECAREATA	13	55941509	0.0134374	1.74e-13	153323	F-cooking flavour liking (derived food-liking factor) || id:ebi-fl187-GCST90094742	TRUE	6.1e-10	0.00387695	596.73
rs362307	T	C	-0.12687	0.0736	finngen_R11_L12_ALOPECAREATA	4	3241845	0.0228863	2.96e-08	153323	F-cooking flavour liking (derived food-liking factor) || id:ebi-fl187-GCST90094742	TRUE	6.09e-06	0.00219496	337.274
rs4727631	A	G	-0.0683503	0.4219	finngen_R11_L12_ALOPECAREATA	7	77834209	0.0121006	1.62e-08	153323	F-cooking flavour liking (derived food-liking factor) || id:ebi-fl187-GCST90094742	TRUE	7.86e-06	0.00227889	350.199
rs58889493	A	T	-0.101453	0.372	finngen_R11_L12_ALOPECAREATA	3	85622699	0.0123641	2.3e-16	153323	F-cooking flavour liking (derived food-liking factor) || id:ebi-fl187-GCST90094742	TRUE	1.59e-11	0.00480913	740.903
rs6438260	C	T	0.0676752	0.4326	finngen_R11_L12_ALOPECAREATA	3	115162114	0.0120622	2.02e-08	153323	F-cooking flavour liking (derived food-liking factor) || id:ebi-fl187-GCST90094742	TRUE	0.000151487	0.00224835	345.496
rs66889111	T	G	-0.0685781	0.3635	finngen_R11_L12_ALOPECAREATA	4	137152748	0.012424	3.39e-08	153323	F-cooking flavour liking (derived food-liking factor) || id:ebi-fl187-GCST90094742	TRUE	0.000123137	0.00217623	334.388
rs786272	A	G	-0.0807802	0.34	finngen_R11_L12_ALOPECAREATA	2	145670892	0.0126154	1.52e-10	153323	F-cooking flavour liking (derived food-liking factor) || id:ebi-fl187-GCST90094742	TRUE	4.36e-08	0.00292862	450.337
rs7866364	C	T	-0.0688044	0.4449	finngen_R11_L12_ALOPECAREATA	9	114654315	0.0120253	1.06e-08	153323	F-cooking flavour liking (derived food-liking factor) || id:ebi-fl187-GCST90094742	TRUE	8.92e-05	0.00233827	359.346
rs8083850	G	A	0.0675355	0.4011	finngen_R11_L12_ALOPECAREATA	18	50707292	0.012193	3.04e-08	153323	F-cooking flavour liking (derived food-liking factor) || id:ebi-fl187-GCST90094742	TRUE	3.46e-06	0.0021913	336.709
rs922234	G	C	0.0926737	0.3326	finngen_R11_L12_ALOPECAREATA	5	153159954	0.0126841	2.75e-13	153323	F-cooking flavour liking (derived food-liking factor) || id:ebi-fl187-GCST90094742	TRUE	4.49e-10	0.00381287	586.829
rs9467711	C	A	-0.105174	0.1215	finngen_R11_L12_ALOPECAREATA	6	26332605	0.0182917	8.93e-09	153323	F-cooking flavour liking (derived food-liking factor) || id:ebi-fl187-GCST90094742	TRUE	3.87e-05	0.00236137	362.904
rs10168817	A	G	0.0629359	0.4949	finngen_R11_L12_ALOPECAREATA	2	104160383	0.0110994	1.43e-08	158645	F-cooking vegetables liking (derived food-liking factor) || id:ebi-fl187-GCST90094743	TRUE	0.000310867	0.00198026	314.776
rs1170216	G	A	-0.102801	0.0978	finngen_R11_L12_ALOPECAREATA	3	86379896	0.0186822	3.74e-08	158645	F-cooking vegetables liking (derived food-liking factor) || id:ebi-fl187-GCST90094743	TRUE	0.000111006	0.00186493	296.411
rs13135092	G	A	0.145582	0.0811	finngen_R11_L12_ALOPECAREATA	4	103198082	0.0203284	7.98e-13	158645	F-cooking vegetables liking (derived food-liking factor) || id:ebi-fl187-GCST90094743	TRUE	6.57e-09	0.00315888	502.721
rs1537437	G	C	0.126389	0.0695	finngen_R11_L12_ALOPECAREATA	13	27909246	0.0218222	6.97e-09	158645	F-cooking vegetables liking (derived food-liking factor) || id:ebi-fl187-GCST90094743	TRUE	2.86e-05	0.00206609	328.448
rs1822750	C	T	-0.0974195	0.1123	finngen_R11_L12_ALOPECAREATA	13	43800258	0.0175762	2.98e-08	158645	F-cooking vegetables liking (derived food-liking factor) || id:ebi-fl187-GCST90094743	TRUE	5.35e-05	0.0018922	300.753
rs1995622	A	G	0.0675628	0.4939	finngen_R11_L12_ALOPECAREATA	11	32042563	0.0110997	1.15e-09	158645	F-cooking vegetables liking (derived food-liking factor) || id:ebi-fl187-GCST90094743	TRUE	2.34e-06	0.00228203	362.855
rs2696423	A	G	-0.104469	0.2209	finngen_R11_L12_ALOPECAREATA	17	44333890	0.0133769	5.73e-15	158645	F-cooking vegetables liking (derived food-liking factor) || id:ebi-fl187-GCST90094743	TRUE	2.9e-09	0.00375661	598.205
rs3013326	G	C	-0.111285	0.2744	finngen_R11_L12_ALOPECAREATA	13	56011335	0.0124368	3.62e-19	158645	F-cooking vegetables liking (derived food-liking factor) || id:ebi-fl187-GCST90094743	TRUE	6.52e-14	0.00493158	786.237
rs3809162	G	A	-0.0699568	0.4094	finngen_R11_L12_ALOPECAREATA	12	54674235	0.0112857	5.69e-10	158645	F-cooking vegetables liking (derived food-liking factor) || id:ebi-fl187-GCST90094743	TRUE	1.52e-05	0.00236663	376.34
rs7105462	A	G	-0.0688861	0.4032	finngen_R11_L12_ALOPECAREATA	11	112912048	0.0113129	1.14e-09	158645	F-cooking vegetables liking (derived food-liking factor) || id:ebi-fl187-GCST90094743	TRUE	9.14e-06	0.00228372	363.124
rs73034263	G	C	-0.0966916	0.2034	finngen_R11_L12_ALOPECAREATA	11	133808038	0.0137865	2.32e-12	158645	F-cooking vegetables liking (derived food-liking factor) || id:ebi-fl187-GCST90094743	TRUE	5.9e-08	0.00302969	482.099
rs7619139	A	T	0.0763223	0.4111	finngen_R11_L12_ALOPECAREATA	3	25110415	0.0112786	1.31e-11	158645	F-cooking vegetables liking (derived food-liking factor) || id:ebi-fl187-GCST90094743	TRUE	5.42e-07	0.00282047	448.713
rs10243750	A	T	0.054989	0.2428	finngen_R11_L12_ALOPECAREATA	7	133627654	0.009328	3.78e-09	154301	Coriander liking || id:ebi-fl187-GCST90094744	TRUE	7.46e-07	0.00111184	171.746
rs10839924	G	A	0.095946	0.3949	finngen_R11_L12_ALOPECAREATA	11	7942207	0.008199	1.39e-31	154301	Coriander liking || id:ebi-fl187-GCST90094744	TRUE	2.05e-22	0.00439945	681.83
rs11222562	C	T	-0.057266	0.2337	finngen_R11_L12_ALOPECAREATA	11	99926643	0.00926	6.3e-10	159353	Corn flake liking || id:ebi-fl187-GCST90094745	TRUE	3.1e-07	0.00117458	187.39
rs157592	C	A	-0.065718	0.1797	finngen_R11_L12_ALOPECAREATA	19	45424514	0.010514	4.13e-10	159353	Corn flake liking || id:ebi-fl187-GCST90094745	TRUE	3.75e-07	0.00127327	203.155
rs1656604	C	T	0.048682	0.4594	finngen_R11_L12_ALOPECAREATA	15	47794252	0.007865	6.09e-10	159353	Corn flake liking || id:ebi-fl187-GCST90094745	TRUE	3.77e-07	0.00117716	187.802
rs4780842	T	C	0.075562	0.8923	finngen_R11_L12_ALOPECAREATA	16	20137441	0.012709	2.79e-09	159353	Corn flake liking || id:ebi-fl187-GCST90094745	TRUE	2.02e-06	0.0010974	175.063
rs6798507	A	G	-0.046909	0.6457	finngen_R11_L12_ALOPECAREATA	3	71547039	0.008235	1.26e-08	159353	Corn flake liking || id:ebi-fl187-GCST90094745	TRUE	1.4e-05	0.0010068	160.597
rs9357004	C	T	-0.050858	0.4879	finngen_R11_L12_ALOPECAREATA	6	26303319	0.007827	8.25e-11	159353	Corn flake liking || id:ebi-fl187-GCST90094745	TRUE	2.77e-07	0.00129251	206.229
rs283917	G	A	0.053981	0.4544	finngen_R11_L12_ALOPECAREATA	3	17328509	0.008107	2.81e-11	159441	Cream liking || id:ebi-fl187-GCST90094746	TRUE	2.57e-06	0.00144486	230.7
rs419055	T	A	-0.048396	0.3128	finngen_R11_L12_ALOPECAREATA	15	47676519	0.008697	2.65e-08	159441	Cream liking || id:ebi-fl187-GCST90094746	TRUE	8.95e-05	0.00100693	160.706
rs585143	C	T	0.080615	0.9113	finngen_R11_L12_ALOPECAREATA	2	166301142	0.014187	1.36e-08	159441	Cream liking || id:ebi-fl187-GCST90094746	TRUE	2.24e-06	0.00105062	167.686
rs814573	T	A	-0.066298	0.1806	finngen_R11_L12_ALOPECAREATA	19	45424351	0.010794	8.21e-10	159441	Cream liking || id:ebi-fl187-GCST90094746	TRUE	3.04e-06	0.0013009	207.685
rs9367336	A	G	0.070561	0.1314	finngen_R11_L12_ALOPECAREATA	6	48890685	0.011951	3.57e-09	159441	Cream liking || id:ebi-fl187-GCST90094746	TRUE	1.19e-05	0.00113651	181.411
rs10230959	G	A	-0.040425	0.4775	finngen_R11_L12_ALOPECAREATA	7	12079078	0.007082	1.17e-08	159554	Crisps liking || id:ebi-fl187-GCST90094747	TRUE	1.52e-06	0.000815436	130.211
rs12533469	A	C	0.041551	0.3304	finngen_R11_L12_ALOPECAREATA	7	96649522	0.007487	2.88e-08	159554	Crisps liking || id:ebi-fl187-GCST90094747	TRUE	4.85e-06	0.000763921	121.978
rs12682352	C	T	-0.056556	0.4741	finngen_R11_L12_ALOPECAREATA	8	8646246	0.007023	8.26e-16	159554	Crisps liking || id:ebi-fl187-GCST90094747	TRUE	1.1e-11	0.001595	254.892
rs157592	C	A	-0.06641	0.1796	finngen_R11_L12_ALOPECAREATA	19	45424514	0.009385	1.5e-12	159554	Crisps liking || id:ebi-fl187-GCST90094747	TRUE	7.22e-09	0.00129966	207.633
rs28712821	A	G	0.074837	0.6025	finngen_R11_L12_ALOPECAREATA	4	39413780	0.007218	3.68e-25	159554	Crisps liking || id:ebi-fl187-GCST90094747	TRUE	5.93e-18	0.00268261	429.166
rs35624276	A	G	0.042904	0.4877	finngen_R11_L12_ALOPECAREATA	7	114040103	0.007052	1.2e-09	159554	Crisps liking || id:ebi-fl187-GCST90094747	TRUE	3.18e-07	0.00091982	146.894
rs4477967	C	T	-0.04254	0.3203	finngen_R11_L12_ALOPECAREATA	2	42013098	0.007515	1.52e-08	159554	Crisps liking || id:ebi-fl187-GCST90094747	TRUE	1.46e-05	0.000787951	125.818
rs4916723	C	A	-0.052836	0.4222	finngen_R11_L12_ALOPECAREATA	5	87854395	0.007179	1.88e-13	159554	Crisps liking || id:ebi-fl187-GCST90094747	TRUE	5.13e-08	0.00136203	217.61
rs6808586	T	C	0.041995	0.5348	finngen_R11_L12_ALOPECAREATA	3	85168434	0.007011	2.13e-09	159554	Crisps liking || id:ebi-fl187-GCST90094747	TRUE	5.26e-06	0.000877518	140.133
rs72805612	A	G	-0.048256	0.4143	finngen_R11_L12_ALOPECAREATA	16	53834608	0.007122	1.28e-11	159554	Crisps liking || id:ebi-fl187-GCST90094747	TRUE	9.86e-08	0.00113011	180.516
rs4580876	A	G	0.044162	0.481	finngen_R11_L12_ALOPECAREATA	6	98322872	0.007603	6.35e-09	158623	Croissant liking || id:ebi-fl187-GCST90094748	TRUE	9.35e-06	0.000973733	154.605
rs62033406	G	A	0.042484	0.4114	finngen_R11_L12_ALOPECAREATA	16	53824226	0.007714	3.67e-08	158623	Croissant liking || id:ebi-fl187-GCST90094748	TRUE	3.44e-05	0.000874108	138.773
rs114718239	G	T	0.136152	0.0247	finngen_R11_L12_ALOPECAREATA	1	84431292	0.024825	4.17e-08	159501	Cucumber liking || id:ebi-fl187-GCST90094749	TRUE	1.05e-05	0.000893127	142.58
rs1685155	A	G	-0.043861	0.3996	finngen_R11_L12_ALOPECAREATA	15	79866177	0.007765	1.64e-08	159501	Cucumber liking || id:ebi-fl187-GCST90094749	TRUE	3.46e-06	0.000923109	147.371
rs62090520	A	C	-0.04453	0.3715	finngen_R11_L12_ALOPECAREATA	18	40719762	0.007854	1.45e-08	159501	Cucumber liking || id:ebi-fl187-GCST90094749	TRUE	2.48e-05	0.000925975	147.829
rs188015	A	T	-0.06763	0.1473	finngen_R11_L12_ALOPECAREATA	6	27877446	0.011162	1.4e-09	159259	Curry liking || id:ebi-fl187-GCST90094750	TRUE	5.96e-06	0.00114897	183.192
rs41849	C	T	-0.046189	0.3381	finngen_R11_L12_ALOPECAREATA	7	69016568	0.008334	3.01e-08	159259	Curry liking || id:ebi-fl187-GCST90094750	TRUE	1.52e-05	0.000954871	152.215
rs4841029	A	G	0.045752	0.4205	finngen_R11_L12_ALOPECAREATA	8	8605632	0.00804	1.3e-08	159259	Curry liking || id:ebi-fl187-GCST90094750	TRUE	3.01e-06	0.00102016	162.634
rs528301	A	G	0.053331	0.5522	finngen_R11_L12_ALOPECAREATA	2	45154908	0.007941	1.9e-11	159259	Curry liking || id:ebi-fl187-GCST90094750	TRUE	5.86e-07	0.0014066	224.326
rs561338523	G	C	-0.127665	0.0312	finngen_R11_L12_ALOPECAREATA	8	26796068	0.023001	2.87e-08	159259	Curry liking || id:ebi-fl187-GCST90094750	TRUE	9.59e-06	0.000985286	157.068
rs6799195	C	T	-0.062428	0.646	finngen_R11_L12_ALOPECAREATA	3	85665501	0.008326	6.58e-14	159259	Curry liking || id:ebi-fl187-GCST90094750	TRUE	3.41e-10	0.00178248	284.379
rs6882046	G	A	0.05205	0.2674	finngen_R11_L12_ALOPECAREATA	5	87968864	0.009018	7.9e-09	159259	Curry liking || id:ebi-fl187-GCST90094750	TRUE	2.83e-06	0.00106145	169.223
rs429358	C	T	-0.053116	0.1487	finngen_R11_L12_ALOPECAREATA	19	45411941	0.007965	2.62e-11	159365	F-dairy liking (derived food-liking factor) || id:ebi-fl187-GCST90094751	TRUE	2.29e-07	0.00071429	113.913
rs710360	G	C	-0.038597	0.248	finngen_R11_L12_ALOPECAREATA	5	87144026	0.006602	5.07e-09	159365	F-dairy liking (derived food-liking factor) || id:ebi-fl187-GCST90094751	TRUE	1.81e-05	0.000555657	88.6004
rs1057868	T	C	0.049976	0.2855	finngen_R11_L12_ALOPECAREATA	7	75615006	0.009086	3.82e-08	159469	Dark chocolate liking || id:ebi-fl187-GCST90094752	TRUE	4.73e-06	0.00101897	162.658
rs11041662	A	T	0.053926	0.3936	finngen_R11_L12_ALOPECAREATA	11	7943153	0.008576	3.25e-10	159469	Dark chocolate liking || id:ebi-fl187-GCST90094752	TRUE	3.92e-07	0.00138816	221.674
rs11762483	A	G	0.05334	0.2374	finngen_R11_L12_ALOPECAREATA	7	17122799	0.009675	3.54e-08	159469	Dark chocolate liking || id:ebi-fl187-GCST90094752	TRUE	4.27e-06	0.00103018	164.449
rs12325192	T	C	-0.064715	0.2013	finngen_R11_L12_ALOPECAREATA	16	51488129	0.010226	2.5e-10	159469	Dark chocolate liking || id:ebi-fl187-GCST90094752	TRUE	9.51e-08	0.00134669	215.042
rs16982345	A	G	0.082861	0.2503	finngen_R11_L12_ALOPECAREATA	19	18500722	0.009481	2.42e-18	159469	Dark chocolate liking || id:ebi-fl187-GCST90094752	TRUE	5.41e-12	0.00257679	411.974
rs2106727	G	A	0.073816	0.634	finngen_R11_L12_ALOPECAREATA	7	17287998	0.008535	5.38e-18	159469	Dark chocolate liking || id:ebi-fl187-GCST90094752	TRUE	2.47e-12	0.00252872	404.27
rs2472297	T	C	0.065493	0.2635	finngen_R11_L12_ALOPECAREATA	15	75027880	0.009306	1.98e-12	159469	Dark chocolate liking || id:ebi-fl187-GCST90094752	TRUE	7.66e-09	0.00166484	265.93
rs4653728	T	C	-0.154593	0.1494	finngen_R11_L12_ALOPECAREATA	1	226537388	0.011618	2.49e-40	159469	Dark chocolate liking || id:ebi-fl187-GCST90094752	TRUE	1.6e-27	0.00607415	974.546
rs56113850	C	T	0.049927	0.5775	finngen_R11_L12_ALOPECAREATA	19	41353107	0.00833	2.07e-09	159469	Dark chocolate liking || id:ebi-fl187-GCST90094752	TRUE	7.75e-07	0.00121641	194.213
rs5760425	G	T	-0.098918	0.6095	finngen_R11_L12_ALOPECAREATA	22	24842452	0.008404	6.08e-32	159469	Dark chocolate liking || id:ebi-fl187-GCST90094752	TRUE	2.52e-20	0.00465774	746.232
rs6130096	T	C	-0.14663	0.3136	finngen_R11_L12_ALOPECAREATA	20	35543207	0.00885	3.14e-61	159469	Dark chocolate liking || id:ebi-fl187-GCST90094752	TRUE	8.47e-44	0.00925612	1489.84
rs6568392	T	G	0.056333	0.7812	finngen_R11_L12_ALOPECAREATA	6	96861476	0.009947	1.49e-08	159469	Dark chocolate liking || id:ebi-fl187-GCST90094752	TRUE	5.7e-06	0.00108484	173.184
rs67241085	T	C	-0.04557	0.5728	finngen_R11_L12_ALOPECAREATA	19	1680345	0.008351	4.87e-08	159469	Dark chocolate liking || id:ebi-fl187-GCST90094752	TRUE	2.61e-05	0.0010163	162.231
rs6934962	T	C	0.045759	0.4025	finngen_R11_L12_ALOPECAREATA	6	116322349	0.008376	4.7e-08	159469	Dark chocolate liking || id:ebi-fl187-GCST90094752	TRUE	2.15e-05	0.00100713	160.766
rs7791842	G	C	-0.067351	0.3766	finngen_R11_L12_ALOPECAREATA	7	143738107	0.008532	2.99e-15	159469	Dark chocolate liking || id:ebi-fl187-GCST90094752	TRUE	1.13e-10	0.00212993	340.378
rs7973242	G	A	-0.059398	0.2383	finngen_R11_L12_ALOPECAREATA	12	11208505	0.009677	8.41e-10	159469	Dark chocolate liking || id:ebi-fl187-GCST90094752	TRUE	1.97e-06	0.0012808	204.507
rs9611875	G	A	0.14806	0.0393	finngen_R11_L12_ALOPECAREATA	22	43153807	0.021173	2.74e-12	159469	Dark chocolate liking || id:ebi-fl187-GCST90094752	TRUE	3.02e-07	0.00165533	264.409
rs12038613	C	T	-0.0711455	0.4516	finngen_R11_L12_ALOPECAREATA	1	91127112	0.0121501	4.75e-09	158793	F-deep fried food liking (derived food-liking factor) || id:ebi-fl187-GCST90094753	TRUE	2.2e-06	0.00250713	399.11
rs12682352	C	T	-0.114218	0.4742	finngen_R11_L12_ALOPECAREATA	8	8646246	0.0121092	4.01e-21	158793	F-deep fried food liking (derived food-liking factor) || id:ebi-fl187-GCST90094753	TRUE	1.49e-15	0.00650553	1039.78
rs35142	C	T	0.0693588	0.3908	finngen_R11_L12_ALOPECAREATA	16	64989421	0.0123922	2.18e-08	158793	F-deep fried food liking (derived food-liking factor) || id:ebi-fl187-GCST90094753	TRUE	1.69e-06	0.00229059	364.561
rs429358	C	T	-0.174082	0.1486	finngen_R11_L12_ALOPECAREATA	19	45411941	0.0169992	1.3e-24	158793	F-deep fried food liking (derived food-liking factor) || id:ebi-fl187-GCST90094753	TRUE	1.83e-16	0.00766814	1227.04
rs6693020	G	A	-0.0791791	0.3975	finngen_R11_L12_ALOPECAREATA	1	21378057	0.0123554	1.47e-10	158793	F-deep fried food liking (derived food-liking factor) || id:ebi-fl187-GCST90094753	TRUE	4.01e-07	0.00300293	478.274
rs7188250	C	T	-0.0684957	0.4164	finngen_R11_L12_ALOPECAREATA	16	53834607	0.0122657	2.35e-08	158793	F-deep fried food liking (derived food-liking factor) || id:ebi-fl187-GCST90094753	TRUE	1.61e-05	0.00228025	362.91
rs7706932	C	T	0.0740257	0.4381	finngen_R11_L12_ALOPECAREATA	5	87775691	0.0121868	1.25e-09	158793	F-deep fried food liking (derived food-liking factor) || id:ebi-fl187-GCST90094753	TRUE	2.42e-06	0.00269791	429.563
rs7712317	C	T	0.0990085	0.1665	finngen_R11_L12_ALOPECAREATA	5	153246661	0.016231	1.06e-09	158793	F-deep fried food liking (derived food-liking factor) || id:ebi-fl187-GCST90094753	TRUE	5.92e-07	0.00272079	433.216
rs10128495	T	G	0.0806041	0.3346	finngen_R11_L12_ALOPECAREATA	10	21123825	0.0127545	2.62e-10	159398	F-dessert liking (derived food-liking factor) || id:ebi-fl187-GCST90094754	TRUE	2.22e-06	0.00289303	462.477
rs12195577	C	T	-0.066873	0.4596	finngen_R11_L12_ALOPECAREATA	6	18791044	0.012076	3.06e-08	159398	F-dessert liking (derived food-liking factor) || id:ebi-fl187-GCST90094754	TRUE	4.99e-05	0.0022214	354.872
rs13133562	T	C	0.0777068	0.2595	finngen_R11_L12_ALOPECAREATA	4	170965709	0.013729	1.51e-08	159398	F-dessert liking (derived food-liking factor) || id:ebi-fl187-GCST90094754	TRUE	0.000289902	0.00232066	370.765
rs17508338	A	T	-0.125657	0.0802	finngen_R11_L12_ALOPECAREATA	4	106372840	0.0221582	1.42e-08	159398	F-dessert liking (derived food-liking factor) || id:ebi-fl187-GCST90094754	TRUE	2.79e-05	0.00232955	372.19
rs2043539	A	G	-0.0744698	0.4178	finngen_R11_L12_ALOPECAREATA	7	12253880	0.0122025	1.04e-09	159398	F-dessert liking (derived food-liking factor) || id:ebi-fl187-GCST90094754	TRUE	2.41e-06	0.00269793	431.204
rs2268415	C	T	-0.0769506	0.2647	finngen_R11_L12_ALOPECAREATA	2	66791882	0.0136414	1.69e-08	159398	F-dessert liking (derived food-liking factor) || id:ebi-fl187-GCST90094754	TRUE	3.28e-05	0.00230501	368.259
rs2409764	G	A	0.07375	0.4466	finngen_R11_L12_ALOPECAREATA	8	11281273	0.0121057	1.11e-09	159398	F-dessert liking (derived food-liking factor) || id:ebi-fl187-GCST90094754	TRUE	2.24e-06	0.00268851	429.694
rs2932512	A	G	0.128906	0.0735	finngen_R11_L12_ALOPECAREATA	11	46080899	0.0230623	2.28e-08	159398	F-dessert liking (derived food-liking factor) || id:ebi-fl187-GCST90094754	TRUE	0.000154213	0.00226314	361.554
rs3088215	C	A	0.0832783	0.3968	finngen_R11_L12_ALOPECAREATA	16	28853996	0.0123013	1.29e-11	159398	F-dessert liking (derived food-liking factor) || id:ebi-fl187-GCST90094754	TRUE	1.44e-07	0.00331991	530.945
rs4908963	C	T	-0.0823822	0.4524	finngen_R11_L12_ALOPECAREATA	3	17758260	0.0120914	9.54e-12	159398	F-dessert liking (derived food-liking factor) || id:ebi-fl187-GCST90094754	TRUE	1.5e-07	0.00336266	537.804
rs6426658	A	G	-0.0689412	0.398	finngen_R11_L12_ALOPECAREATA	1	21361176	0.012295	2.06e-08	159398	F-dessert liking (derived food-liking factor) || id:ebi-fl187-GCST90094754	TRUE	1.06e-05	0.00227754	363.861
rs6985751	G	A	0.0776363	0.4441	finngen_R11_L12_ALOPECAREATA	8	143328290	0.0121124	1.46e-10	159398	F-dessert liking (derived food-liking factor) || id:ebi-fl187-GCST90094754	TRUE	1.22e-06	0.00297603	475.784
rs6995556	T	C	0.0812667	0.3284	finngen_R11_L12_ALOPECAREATA	8	64684819	0.0128148	2.27e-10	159398	F-dessert liking (derived food-liking factor) || id:ebi-fl187-GCST90094754	TRUE	7.49e-08	0.00291319	465.709
rs9397585	C	T	0.0711904	0.34	finngen_R11_L12_ALOPECAREATA	6	153396875	0.0127045	2.1e-08	159398	F-dessert liking (derived food-liking factor) || id:ebi-fl187-GCST90094754	TRUE	7.95e-05	0.00227455	363.381
rs12419507	A	G	0.051493	0.402	finngen_R11_L12_ALOPECAREATA	11	47669619	0.00925	2.61e-08	157017	Diet fizzy drinks liking || id:ebi-fl187-GCST90094755	TRUE	3.92e-05	0.00127483	200.424
rs12969709	A	C	0.061938	0.2683	finngen_R11_L12_ALOPECAREATA	18	57859563	0.010282	1.73e-09	157017	Diet fizzy drinks liking || id:ebi-fl187-GCST90094755	TRUE	5.6e-07	0.00150625	236.861
rs13107325	T	C	0.118323	0.0726	finngen_R11_L12_ALOPECAREATA	4	103188709	0.017556	1.62e-11	157017	Diet fizzy drinks liking || id:ebi-fl187-GCST90094755	TRUE	2.88e-08	0.00188526	296.574
rs2925630	C	T	0.054748	0.3897	finngen_R11_L12_ALOPECAREATA	16	28619132	0.009525	9.1e-09	157017	Diet fizzy drinks liking || id:ebi-fl187-GCST90094755	TRUE	8.9e-07	0.00142574	224.182
rs12189679	A	G	0.037153	0.4699	finngen_R11_L12_ALOPECAREATA	6	98333409	0.006626	2.08e-08	159258	Dried fruit liking || id:ebi-fl187-GCST90094756	TRUE	1.89e-05	0.000687671	109.591
rs281316	A	G	0.039527	0.6648	finngen_R11_L12_ALOPECAREATA	15	47698041	0.007021	1.83e-08	159258	Dried fruit liking || id:ebi-fl187-GCST90094756	TRUE	7.69e-06	0.000696326	110.971
rs55894341	A	G	-0.039647	0.413	finngen_R11_L12_ALOPECAREATA	14	20579465	0.006723	3.73e-09	159258	Dried fruit liking || id:ebi-fl187-GCST90094756	TRUE	5.51e-05	0.000762147	121.469
rs72898584	A	G	0.090115	0.0441	finngen_R11_L12_ALOPECAREATA	2	184077866	0.016316	3.35e-08	159258	Dried fruit liking || id:ebi-fl187-GCST90094756	TRUE	5.1e-05	0.00068466	109.111
rs7618456	G	C	-0.04878	0.7291	finngen_R11_L12_ALOPECAREATA	3	18718809	0.007433	5.36e-11	159258	Dried fruit liking || id:ebi-fl187-GCST90094756	TRUE	1.18e-07	0.000939961	149.835
rs12701951	A	G	-0.032492	0.3668	finngen_R11_L12_ALOPECAREATA	7	42267714	0.005935	4.4e-08	159447	Eggs liking || id:ebi-fl187-GCST90094757	TRUE	0.000984944	0.000490403	78.2307
rs4420638	G	A	-0.051359	0.1837	finngen_R11_L12_ALOPECAREATA	19	45422946	0.007398	3.92e-12	159447	Eggs liking || id:ebi-fl187-GCST90094757	TRUE	1.23e-08	0.000791083	126.234
rs56094641	G	A	0.035475	0.4054	finngen_R11_L12_ALOPECAREATA	16	53806453	0.005829	1.18e-09	159447	Eggs liking || id:ebi-fl187-GCST90094757	TRUE	9.51e-06	0.000606713	96.7961
rs7494770	C	T	0.04707	0.8679	finngen_R11_L12_ALOPECAREATA	14	59284087	0.00854	3.57e-08	159447	Eggs liking || id:ebi-fl187-GCST90094757	TRUE	2.56e-06	0.000508032	81.0443
rs838133	G	A	0.042345	0.5493	finngen_R11_L12_ALOPECAREATA	19	49259529	0.005909	7.85e-13	159447	Eggs liking || id:ebi-fl187-GCST90094757	TRUE	9.13e-10	0.000887833	141.686
rs6973092	T	C	0.039005	0.3697	finngen_R11_L12_ALOPECAREATA	7	127660620	0.006536	2.43e-09	157343	Extra virgin olive oil liking || id:ebi-fl187-GCST90094758	TRUE	1.85e-06	0.000709034	111.639
rs9268251	A	G	-0.041294	0.2336	finngen_R11_L12_ALOPECAREATA	6	32295878	0.007439	2.87e-08	157343	Extra virgin olive oil liking || id:ebi-fl187-GCST90094758	TRUE	0.000215628	0.000610565	96.1257
rs10160758	C	T	-0.023737	0.268	finngen_R11_L12_ALOPECAREATA	11	66673079	0.00403341	3.98e-09	156621	F-fatty/salty food liking (derived food-liking factor) || id:ebi-fl187-GCST90094759	TRUE	5.55e-06	0.000221069	34.6314
rs10974346	T	C	-0.0227619	0.3967	finngen_R11_L12_ALOPECAREATA	9	4144390	0.00365172	4.57e-10	156621	F-fatty/salty food liking (derived food-liking factor) || id:ebi-fl187-GCST90094759	TRUE	2.47e-07	0.000247994	38.8503
rs1111207	C	T	-0.0230819	0.4308	finngen_R11_L12_ALOPECAREATA	18	24125857	0.00360765	1.57e-10	156621	F-fatty/salty food liking (derived food-liking factor) || id:ebi-fl187-GCST90094759	TRUE	1.93e-07	0.000261286	40.9331
rs12714629	C	T	0.0268281	0.2271	finngen_R11_L12_ALOPECAREATA	3	85598424	0.00426407	3.14e-10	156621	F-fatty/salty food liking (derived food-liking factor) || id:ebi-fl187-GCST90094759	TRUE	4.4e-07	0.000252668	39.5826
rs12715065	A	T	0.0218109	0.2967	finngen_R11_L12_ALOPECAREATA	3	25105288	0.0039108	2.45e-08	156621	F-fatty/salty food liking (derived food-liking factor) || id:ebi-fl187-GCST90094759	TRUE	3.69e-05	0.000198535	31.1006
rs1425397	A	G	-0.025902	0.3364	finngen_R11_L12_ALOPECAREATA	4	152984315	0.00378106	7.36e-12	156621	F-fatty/salty food liking (derived food-liking factor) || id:ebi-fl187-GCST90094759	TRUE	1.64e-08	0.000299543	46.9283
rs1898874	T	C	0.0316154	0.1352	finngen_R11_L12_ALOPECAREATA	18	1844240	0.00522455	1.44e-09	156621	F-fatty/salty food liking (derived food-liking factor) || id:ebi-fl187-GCST90094759	TRUE	2.94e-06	0.000233733	36.6156
rs200354457	T	A	0.023078	0.2428	finngen_R11_L12_ALOPECAREATA	5	50728063	0.00416644	3.04e-08	156621	F-fatty/salty food liking (derived food-liking factor) || id:ebi-fl187-GCST90094759	TRUE	4.02e-06	0.000195832	30.6772
rs2243967	C	T	-0.0274982	0.2194	finngen_R11_L12_ALOPECAREATA	17	44329636	0.0043168	1.89e-10	156621	F-fatty/salty food liking (derived food-liking factor) || id:ebi-fl187-GCST90094759	TRUE	2.37e-06	0.000259003	40.5753
rs26579	C	G	-0.0218056	0.4134	finngen_R11_L12_ALOPECAREATA	5	87985295	0.00362776	1.85e-09	156621	F-fatty/salty food liking (derived food-liking factor) || id:ebi-fl187-GCST90094759	TRUE	9.7e-07	0.000230611	36.1265
rs3105065	G	A	-0.0265595	0.2627	finngen_R11_L12_ALOPECAREATA	13	55993394	0.00405922	6.03e-11	156621	F-fatty/salty food liking (derived food-liking factor) || id:ebi-fl187-GCST90094759	TRUE	6.78e-08	0.000273258	42.8092
rs329922	A	G	-0.0204174	0.384	finngen_R11_L12_ALOPECAREATA	3	107387116	0.00367315	2.72e-08	156621	F-fatty/salty food liking (derived food-liking factor) || id:ebi-fl187-GCST90094759	TRUE	1.12e-05	0.000197217	30.8941
rs504675	T	C	0.0270059	0.3508	finngen_R11_L12_ALOPECAREATA	2	45154689	0.00374348	5.43e-13	156621	F-fatty/salty food liking (derived food-liking factor) || id:ebi-fl187-GCST90094759	TRUE	7.69e-10	0.00033219	52.0447
rs55872725	T	C	0.0235259	0.4046	finngen_R11_L12_ALOPECAREATA	16	53809123	0.0036398	1.02e-10	156621	F-fatty/salty food liking (derived food-liking factor) || id:ebi-fl187-GCST90094759	TRUE	2.09e-06	0.000266659	41.775
rs7784061	G	A	0.0201237	0.3748	finngen_R11_L12_ALOPECAREATA	7	32974796	0.00369051	4.96e-08	156621	F-fatty/salty food liking (derived food-liking factor) || id:ebi-fl187-GCST90094759	TRUE	3.4e-06	0.000189786	29.7298
rs814573	T	A	-0.0340147	0.1806	finngen_R11_L12_ALOPECAREATA	19	45424351	0.00464396	2.4e-13	156621	F-fatty/salty food liking (derived food-liking factor) || id:ebi-fl187-GCST90094759	TRUE	1.22e-08	0.000342434	53.6501
rs2409764	G	A	0.0751097	0.4466	finngen_R11_L12_ALOPECAREATA	8	11281273	0.0133819	1.99e-08	159335	F-fatty/dairy food liking (derived food-liking factor) || id:ebi-fl187-GCST90094760	TRUE	1.55e-05	0.00278856	445.552
rs2733520	A	G	0.075413	0.4477	finngen_R11_L12_ALOPECAREATA	3	17246392	0.0133788	1.73e-08	159335	F-fatty/dairy food liking (derived food-liking factor) || id:ebi-fl187-GCST90094760	TRUE	7.13e-05	0.00281245	449.379
rs710360	G	C	-0.0984456	0.2479	finngen_R11_L12_ALOPECAREATA	5	87144026	0.0154071	1.66e-10	159335	F-fatty/dairy food liking (derived food-liking factor) || id:ebi-fl187-GCST90094760	TRUE	2.01e-06	0.00361389	577.901
rs7652808	G	T	-0.0777121	0.3501	finngen_R11_L12_ALOPECAREATA	3	85603643	0.0139469	2.52e-08	159335	F-fatty/dairy food liking (derived food-liking factor) || id:ebi-fl187-GCST90094760	TRUE	6.77e-06	0.00274819	439.084
rs814573	T	A	-0.172315	0.1806	finngen_R11_L12_ALOPECAREATA	19	45424351	0.0172938	2.19e-23	159335	F-fatty/dairy food liking (derived food-liking factor) || id:ebi-fl187-GCST90094760	TRUE	2.09e-15	0.008788	1412.63
rs17437366	G	A	0.165507	0.0175	finngen_R11_L12_ALOPECAREATA	2	165247268	0.029629	2.35e-08	159481	F-fatty food liking (derived food-liking factor) || id:ebi-fl187-GCST90094761	TRUE	8.35e-06	0.000941962	150.365
rs35330493	A	G	-0.06681	0.1546	finngen_R11_L12_ALOPECAREATA	11	8713806	0.010759	5.36e-10	159481	F-fatty food liking (derived food-liking factor) || id:ebi-fl187-GCST90094761	TRUE	1.01e-05	0.00116677	186.292
rs4314618	G	A	0.069203	0.5282	finngen_R11_L12_ALOPECAREATA	8	10816772	0.007791	6.73e-19	159481	F-fatty food liking (derived food-liking factor) || id:ebi-fl187-GCST90094761	TRUE	5.05e-13	0.00238691	381.573
rs62252461	A	G	-0.053958	0.3591	finngen_R11_L12_ALOPECAREATA	3	85571049	0.008101	2.76e-11	159481	F-fatty food liking (derived food-liking factor) || id:ebi-fl187-GCST90094761	TRUE	4.58e-07	0.00134013	214.01
rs681343	T	C	-0.047857	0.5076	finngen_R11_L12_ALOPECAREATA	19	49206462	0.007755	6.83e-10	159481	F-fatty food liking (derived food-liking factor) || id:ebi-fl187-GCST90094761	TRUE	7.43e-07	0.00114488	182.794
rs6823140	A	T	-0.052586	0.2494	finngen_R11_L12_ALOPECAREATA	4	152905433	0.009001	5.19e-09	159481	F-fatty food liking (derived food-liking factor) || id:ebi-fl187-GCST90094761	TRUE	0.00013289	0.00103532	165.283
rs10898126	T	G	-0.0593076	0.4069	finngen_R11_L12_ALOPECAREATA	11	83188844	0.0103411	9.74e-09	155344	F-fish liking (derived food-liking factor) || id:ebi-fl187-GCST90094762	TRUE	2.24e-05	0.00169772	264.176
rs11859365	C	A	0.118585	0.2532	finngen_R11_L12_ALOPECAREATA	16	83683945	0.0116826	3.3e-24	155344	F-fish liking (derived food-liking factor) || id:ebi-fl187-GCST90094762	TRUE	1.5e-17	0.00531809	830.541
rs12629607	C	T	-0.0943777	0.3501	finngen_R11_L12_ALOPECAREATA	3	85583608	0.0106501	7.88e-19	155344	F-fish liking (derived food-liking factor) || id:ebi-fl187-GCST90094762	TRUE	1.81e-13	0.00405328	632.209
rs13074519	G	A	-0.0561237	0.426	finngen_R11_L12_ALOPECAREATA	3	83622478	0.0102734	4.68e-08	155344	F-fish liking (derived food-liking factor) || id:ebi-fl187-GCST90094762	TRUE	7.56e-06	0.00154044	239.665
rs1307813	A	C	-0.0731176	0.3574	finngen_R11_L12_ALOPECAREATA	14	29755868	0.0106005	5.29e-12	155344	F-fish liking (derived food-liking factor) || id:ebi-fl187-GCST90094762	TRUE	4.28e-09	0.00245567	382.408
rs1724417	G	A	-0.100248	0.1727	finngen_R11_L12_ALOPECAREATA	17	43672118	0.0134399	8.72e-14	155344	F-fish liking (derived food-liking factor) || id:ebi-fl187-GCST90094762	TRUE	5.3e-10	0.0028717	447.381
rs17454163	G	A	-0.0660136	0.4841	finngen_R11_L12_ALOPECAREATA	5	144254039	0.0101654	8.36e-11	155344	F-fish liking (derived food-liking factor) || id:ebi-fl187-GCST90094762	TRUE	3.99e-08	0.00217669	338.87
rs2110529	C	T	-0.0886492	0.4716	finngen_R11_L12_ALOPECAREATA	2	59497127	0.0101767	3.01e-18	155344	F-fish liking (derived food-liking factor) || id:ebi-fl187-GCST90094762	TRUE	9.28e-14	0.00391666	610.817
rs2236295	T	G	0.068143	0.3992	finngen_R11_L12_ALOPECAREATA	10	64564892	0.0103732	5.06e-11	155344	F-fish liking (derived food-liking factor) || id:ebi-fl187-GCST90094762	TRUE	3.28e-08	0.00222737	346.778
rs2413045	G	A	-0.0795037	0.2002	finngen_R11_L12_ALOPECAREATA	22	31665862	0.0126955	3.79e-10	155344	F-fish liking (derived food-liking factor) || id:ebi-fl187-GCST90094762	TRUE	1.07e-06	0.00202419	315.08
rs2417487	G	A	-0.0589299	0.4637	finngen_R11_L12_ALOPECAREATA	9	106887581	0.0101871	7.26e-09	155344	F-fish liking (derived food-liking factor) || id:ebi-fl187-GCST90094762	TRUE	1.53e-06	0.00172721	268.774
rs2453875	G	A	0.0649035	0.2806	finngen_R11_L12_ALOPECAREATA	12	23065782	0.0113069	9.46e-09	155344	F-fish liking (derived food-liking factor) || id:ebi-fl187-GCST90094762	TRUE	1.74e-06	0.00170069	264.639
rs2457263	A	C	-0.0720783	0.489	finngen_R11_L12_ALOPECAREATA	9	15599350	0.0101627	1.32e-12	155344	F-fish liking (derived food-liking factor) || id:ebi-fl187-GCST90094762	TRUE	2.19e-08	0.00259639	404.379
rs2526389	T	C	0.0713051	0.4223	finngen_R11_L12_ALOPECAREATA	3	50192826	0.0102852	4.13e-12	155344	F-fish liking (derived food-liking factor) || id:ebi-fl187-GCST90094762	TRUE	3.04e-09	0.00248082	386.334
rs2614945	A	T	-0.056811	0.3908	finngen_R11_L12_ALOPECAREATA	7	3601640	0.0104116	4.86e-08	155344	F-fish liking (derived food-liking factor) || id:ebi-fl187-GCST90094762	TRUE	6.78e-06	0.00153677	239.093
rs28618669	T	C	0.0685684	0.222	finngen_R11_L12_ALOPECAREATA	4	189083794	0.0122238	2.03e-08	155344	F-fish liking (derived food-liking factor) || id:ebi-fl187-GCST90094762	TRUE	9.47e-05	0.00162409	252.701
rs3105049	T	C	-0.124493	0.2715	finngen_R11_L12_ALOPECAREATA	13	55941509	0.0114229	1.17e-27	155344	F-fish liking (derived food-liking factor) || id:ebi-fl187-GCST90094762	TRUE	3.41e-20	0.00613081	958.249
rs3909727	G	A	0.0902472	0.1639	finngen_R11_L12_ALOPECAREATA	11	126587382	0.0137232	4.82e-11	155344	F-fish liking (derived food-liking factor) || id:ebi-fl187-GCST90094762	TRUE	1.08e-06	0.00223221	347.533
rs471051	G	C	-0.0626311	0.2847	finngen_R11_L12_ALOPECAREATA	18	40944646	0.0112574	2.64e-08	155344	F-fish liking (derived food-liking factor) || id:ebi-fl187-GCST90094762	TRUE	7.76e-06	0.00159766	248.582
rs5020205	C	G	-0.0593428	0.3407	finngen_R11_L12_ALOPECAREATA	9	3971439	0.0107188	3.09e-08	155344	F-fish liking (derived food-liking factor) || id:ebi-fl187-GCST90094762	TRUE	2.96e-05	0.00158205	246.149
rs55865909	A	G	-0.0863672	0.1215	finngen_R11_L12_ALOPECAREATA	16	6510511	0.0155495	2.79e-08	155344	F-fish liking (derived food-liking factor) || id:ebi-fl187-GCST90094762	TRUE	4.79e-06	0.00159238	247.758
rs56094641	G	A	0.0900576	0.4054	finngen_R11_L12_ALOPECAREATA	16	53806453	0.0103471	3.21e-18	155344	F-fish liking (derived food-liking factor) || id:ebi-fl187-GCST90094762	TRUE	2.1e-11	0.00391002	609.777
rs6041381	C	G	0.0689231	0.2837	finngen_R11_L12_ALOPECAREATA	20	12463411	0.0112693	9.6e-10	155344	F-fish liking (derived food-liking factor) || id:ebi-fl187-GCST90094762	TRUE	2.9e-05	0.00193069	300.499
rs62168766	T	C	0.0940472	0.2639	finngen_R11_L12_ALOPECAREATA	2	77332735	0.0115262	3.37e-16	155344	F-fish liking (derived food-liking factor) || id:ebi-fl187-GCST90094762	TRUE	9.45e-10	0.00343635	535.652
rs838133	G	A	0.0731714	0.4506	finngen_R11_L12_ALOPECAREATA	19	49259529	0.0102102	7.69e-13	155344	F-fish liking (derived food-liking factor) || id:ebi-fl187-GCST90094762	TRUE	7.97e-10	0.0026509	412.891
rs967168	A	C	0.0721443	0.3767	finngen_R11_L12_ALOPECAREATA	5	164621218	0.010484	5.93e-12	155344	F-fish liking (derived food-liking factor) || id:ebi-fl187-GCST90094762	TRUE	4.37e-09	0.00244415	380.61
rs9836543	A	G	-0.0686038	0.3438	finngen_R11_L12_ALOPECAREATA	3	118336471	0.0106956	1.42e-10	155344	F-fish liking (derived food-liking factor) || id:ebi-fl187-GCST90094762	TRUE	2.51e-06	0.00212358	330.584
rs62033400	G	A	-0.069159	0.3958	finngen_R11_L12_ALOPECAREATA	16	53811788	0.007775	6.06e-19	158805	Fizzy drinks liking || id:ebi-fl187-GCST90094763	TRUE	9.64e-13	0.00228762	364.114
rs429358	C	T	-0.092692	0.1486	finngen_R11_L12_ALOPECAREATA	19	45411941	0.012045	1.44e-14	157189	Fried chicken liking || id:ebi-fl187-GCST90094764	TRUE	1.3e-09	0.00217404	342.475
rs4840376	G	T	0.052471	0.45	finngen_R11_L12_ALOPECAREATA	8	8802101	0.008593	1.03e-09	157189	Fried chicken liking || id:ebi-fl187-GCST90094764	TRUE	1.78e-07	0.00136284	214.513
rs13232861	G	A	0.055542	0.8119	finngen_R11_L12_ALOPECAREATA	7	97929081	0.009998	2.8e-08	158855	Fried fish liking || id:ebi-fl187-GCST90094765	TRUE	4.44e-06	0.000942246	149.82
rs2150344	C	G	0.085963	0.0673	finngen_R11_L12_ALOPECAREATA	14	28467571	0.015683	4.25e-08	158855	Fried fish liking || id:ebi-fl187-GCST90094765	TRUE	4.06e-06	0.000927706	147.506
rs2945319	C	T	-0.05449	0.4731	finngen_R11_L12_ALOPECAREATA	8	8088933	0.007938	6.76e-12	158855	Fried fish liking || id:ebi-fl187-GCST90094765	TRUE	5.93e-09	0.00148028	235.496
rs601338	A	G	-0.062088	0.5075	finngen_R11_L12_ALOPECAREATA	19	49206674	0.007791	1.64e-15	158855	Fried fish liking || id:ebi-fl187-GCST90094765	TRUE	8.52e-11	0.00192703	306.705
rs79288427	T	C	-0.075198	0.1643	finngen_R11_L12_ALOPECAREATA	1	21441998	0.010621	1.46e-12	158855	Fried fish liking || id:ebi-fl187-GCST90094765	TRUE	1.69e-08	0.00155285	247.059
rs10134477	G	C	-0.035507	0.1168	finngen_R11_L12_ALOPECAREATA	14	22077488	0.006413	3.09e-08	159418	Fruit liking || id:ebi-fl187-GCST90094766	TRUE	4.44e-06	0.000260112	41.4768
rs11012726	C	T	-0.024451	0.3084	finngen_R11_L12_ALOPECAREATA	10	21797272	0.004427	3.35e-08	159418	Fruit liking || id:ebi-fl187-GCST90094766	TRUE	2.43e-05	0.000255031	40.6664
rs1775255	T	G	-0.031421	0.4783	finngen_R11_L12_ALOPECAREATA	6	51243035	0.004068	1.18e-14	159418	Fruit liking || id:ebi-fl187-GCST90094766	TRUE	7.24e-09	0.00049271	78.5845
rs1964272	A	G	0.026706	0.484	finngen_R11_L12_ALOPECAREATA	19	46190268	0.004057	4.66e-11	159418	Fruit liking || id:ebi-fl187-GCST90094766	TRUE	3.71e-08	0.00035624	56.8106
rs4929925	A	C	-0.02409	0.6552	finngen_R11_L12_ALOPECAREATA	11	8655187	0.004262	1.6e-08	159418	Fruit liking || id:ebi-fl187-GCST90094766	TRUE	1.16e-05	0.000262207	41.811
rs7787699	G	A	0.042422	0.3754	finngen_R11_L12_ALOPECAREATA	7	143722969	0.004183	3.85e-24	159418	Fruit liking || id:ebi-fl187-GCST90094766	TRUE	1.21e-17	0.000843934	134.65
rs8095324	G	A	-0.0246	0.4047	finngen_R11_L12_ALOPECAREATA	18	24131659	0.004143	2.91e-09	159418	Fruit liking || id:ebi-fl187-GCST90094766	TRUE	9.42e-07	0.000291588	46.4973
rs862227	G	A	-0.023785	0.4576	finngen_R11_L12_ALOPECAREATA	16	73602926	0.004064	4.87e-09	159418	Fruit liking || id:ebi-fl187-GCST90094766	TRUE	1.61e-06	0.000280829	44.7812
rs9314096	G	A	0.037149	0.1321	finngen_R11_L12_ALOPECAREATA	5	93426005	0.005999	5.98e-10	159418	Fruit liking || id:ebi-fl187-GCST90094766	TRUE	2.38e-07	0.000316444	50.4622
rs10249294	A	G	0.131404	0.3737	finngen_R11_L12_ALOPECAREATA	7	143723137	0.0115669	6.59e-30	159218	F-fruit liking (derived food-liking factor) || id:ebi-fl187-GCST90094767	TRUE	6.3e-22	0.00808261	1297.36
rs11059448	G	A	0.124924	0.0734	finngen_R11_L12_ALOPECAREATA	12	128527318	0.0214572	5.82e-09	159218	F-fruit liking (derived food-liking factor) || id:ebi-fl187-GCST90094767	TRUE	1.26e-06	0.0021228	338.701
rs11879227	G	A	0.107419	0.1835	finngen_R11_L12_ALOPECAREATA	19	46193351	0.0144568	1.08e-13	159218	F-fruit liking (derived food-liking factor) || id:ebi-fl187-GCST90094767	TRUE	1.65e-08	0.00345768	552.426
rs13431341	T	C	0.0650245	0.3363	finngen_R11_L12_ALOPECAREATA	2	167213006	0.0118446	4.02e-08	159218	F-fruit liking (derived food-liking factor) || id:ebi-fl187-GCST90094767	TRUE	1.09e-05	0.00188748	301.085
rs17023032	A	C	-0.0781118	0.3708	finngen_R11_L12_ALOPECAREATA	3	85622242	0.0115852	1.56e-11	159218	F-fruit liking (derived food-liking factor) || id:ebi-fl187-GCST90094767	TRUE	5.81e-08	0.00284702	454.585
rs1775255	T	G	-0.0930894	0.4783	finngen_R11_L12_ALOPECAREATA	6	51243035	0.0112023	9.58e-17	159218	F-fruit liking (derived food-liking factor) || id:ebi-fl187-GCST90094767	TRUE	3.22e-10	0.00432466	691.544
rs2410952	T	C	-0.0632569	0.3833	finngen_R11_L12_ALOPECAREATA	5	106463024	0.0115096	3.89e-08	159218	F-fruit liking (derived food-liking factor) || id:ebi-fl187-GCST90094767	TRUE	3.45e-05	0.00189172	301.763
rs34384674	A	G	0.093541	0.1319	finngen_R11_L12_ALOPECAREATA	5	93486950	0.0165372	1.55e-08	159218	F-fruit liking (derived food-liking factor) || id:ebi-fl187-GCST90094767	TRUE	2.08e-06	0.00200378	319.673
rs35260863	C	T	-0.112112	0.1015	finngen_R11_L12_ALOPECAREATA	14	22043949	0.01853	1.45e-09	159218	F-fruit liking (derived food-liking factor) || id:ebi-fl187-GCST90094767	TRUE	5.6e-07	0.00229255	365.848
rs4929925	A	C	-0.0919718	0.3448	finngen_R11_L12_ALOPECAREATA	11	8655187	0.0117733	5.63e-15	159218	F-fruit liking (derived food-liking factor) || id:ebi-fl187-GCST90094767	TRUE	4.56e-10	0.00382191	610.842
rs6775319	T	A	-0.0784177	0.2689	finngen_R11_L12_ALOPECAREATA	3	18758501	0.0126207	5.18e-10	159218	F-fruit liking (derived food-liking factor) || id:ebi-fl187-GCST90094767	TRUE	7.94e-07	0.00241783	385.889
rs7798470	G	C	-0.0651344	0.3596	finngen_R11_L12_ALOPECAREATA	7	42294879	0.0116609	2.33e-08	159218	F-fruit liking (derived food-liking factor) || id:ebi-fl187-GCST90094767	TRUE	0.00012067	0.00195399	311.714
rs862227	G	A	-0.0689873	0.4577	finngen_R11_L12_ALOPECAREATA	16	73602926	0.011232	8.15e-10	159218	F-fruit liking (derived food-liking factor) || id:ebi-fl187-GCST90094767	TRUE	4.52e-07	0.00236259	377.052
rs9759809	C	A	-0.0641205	0.3656	finngen_R11_L12_ALOPECAREATA	4	91225024	0.0116194	3.42e-08	159218	F-fruit liking (derived food-liking factor) || id:ebi-fl187-GCST90094767	TRUE	0.000231726	0.00190719	304.234
rs7188250	C	T	-0.148709	0.4164	finngen_R11_L12_ALOPECAREATA	16	53834607	0.0161097	2.68e-20	159344	Fruit juice liking || id:ebi-fl187-GCST90094768	TRUE	1.1e-13	0.0107481	1731.23
rs7235891	C	T	0.0880349	0.4807	finngen_R11_L12_ALOPECAREATA	18	53454774	0.0158947	3.05e-08	159344	Fruit juice liking || id:ebi-fl187-GCST90094768	TRUE	7.35e-05	0.0038693	618.936
rs12495758	A	G	-0.071351	0.6497	finngen_R11_L12_ALOPECAREATA	3	85554262	0.007827	8.06e-20	159386	Garlic liking || id:ebi-fl187-GCST90094769	TRUE	4.22e-14	0.0023173	370.199
rs13009019	G	A	0.053105	0.323	finngen_R11_L12_ALOPECAREATA	2	145670572	0.007998	3.17e-11	159386	Garlic liking || id:ebi-fl187-GCST90094769	TRUE	2.99e-08	0.00123337	196.822
rs2222492	T	C	-0.042114	0.5745	finngen_R11_L12_ALOPECAREATA	2	215925680	0.00757	2.67e-08	159386	Garlic liking || id:ebi-fl187-GCST90094769	TRUE	0.000172408	0.000867107	138.323
rs2880624	T	C	0.054271	0.5925	finngen_R11_L12_ALOPECAREATA	22	27978512	0.007627	1.15e-12	159386	Garlic liking || id:ebi-fl187-GCST90094769	TRUE	5.17e-08	0.00142227	227.01
rs4739105	C	T	0.050764	0.7858	finngen_R11_L12_ALOPECAREATA	8	64496159	0.009211	3.58e-08	159386	Garlic liking || id:ebi-fl187-GCST90094769	TRUE	3.4e-06	0.000867507	138.387
rs73193539	C	T	0.0653	0.2515	finngen_R11_L12_ALOPECAREATA	13	56140417	0.008757	9.02e-14	159386	Garlic liking || id:ebi-fl187-GCST90094769	TRUE	5.03e-10	0.00160541	256.288
rs8005245	C	G	0.135874	0.4115	finngen_R11_L12_ALOPECAREATA	14	20586042	0.007592	3.82e-71	159386	Garlic liking || id:ebi-fl187-GCST90094769	TRUE	2.71e-46	0.00894168	1438.02
rs9687431	A	G	0.053556	0.3315	finngen_R11_L12_ALOPECAREATA	5	153107349	0.007947	1.62e-11	159386	Garlic liking || id:ebi-fl187-GCST90094769	TRUE	1.45e-08	0.00127125	202.875
rs10474277	G	A	0.084518	0.1173	finngen_R11_L12_ALOPECAREATA	5	87714704	0.015198	2.7e-08	156020	Gherkins liking || id:ebi-fl187-GCST90094770	TRUE	5.44e-06	0.00147924	231.13
rs1073242	A	G	0.054764	0.5571	finngen_R11_L12_ALOPECAREATA	13	58715219	0.009977	4.07e-08	156020	Gherkins liking || id:ebi-fl187-GCST90094770	TRUE	6.45e-06	0.00147999	231.248
rs11859365	C	A	0.07081	0.2532	finngen_R11_L12_ALOPECAREATA	16	83683945	0.011163	2.28e-10	156020	Gherkins liking || id:ebi-fl187-GCST90094770	TRUE	1.46e-07	0.00189621	296.405
rs11861627	C	A	-0.080286	0.1805	finngen_R11_L12_ALOPECAREATA	16	12793139	0.012956	5.81e-10	156020	Gherkins liking || id:ebi-fl187-GCST90094770	TRUE	2.11e-06	0.00190694	298.085
rs11926783	T	C	-0.085162	0.1572	finngen_R11_L12_ALOPECAREATA	3	162348181	0.013361	1.87e-10	156020	Gherkins liking || id:ebi-fl187-GCST90094770	TRUE	1.48e-07	0.00192176	300.406
rs12413585	A	G	0.067965	0.4776	finngen_R11_L12_ALOPECAREATA	10	118016664	0.009745	3.12e-12	156020	Gherkins liking || id:ebi-fl187-GCST90094770	TRUE	3.84e-09	0.00230498	360.45
rs12957223	C	T	-0.064059	0.4953	finngen_R11_L12_ALOPECAREATA	18	50406630	0.009714	4.31e-11	156020	Gherkins liking || id:ebi-fl187-GCST90094770	TRUE	1.82e-08	0.0020516	320.744
rs13045654	A	G	-0.068098	0.7736	finngen_R11_L12_ALOPECAREATA	20	21592493	0.011615	4.57e-09	156020	Gherkins liking || id:ebi-fl187-GCST90094770	TRUE	2.82e-06	0.0016244	253.847
rs136561	T	G	0.05651	0.3687	finngen_R11_L12_ALOPECAREATA	22	27259889	0.010055	1.93e-08	156020	Gherkins liking || id:ebi-fl187-GCST90094770	TRUE	2.3e-06	0.00148658	232.279
rs2006810	C	T	-0.059921	0.3931	finngen_R11_L12_ALOPECAREATA	7	69902152	0.009951	1.75e-09	156020	Gherkins liking || id:ebi-fl187-GCST90094770	TRUE	3.82e-06	0.0017132	267.749
rs3124417	T	C	-0.076342	0.7197	finngen_R11_L12_ALOPECAREATA	13	55959095	0.010978	3.61e-12	156020	Gherkins liking || id:ebi-fl187-GCST90094770	TRUE	7.32e-09	0.00235143	367.73
rs35539176	C	G	0.066188	0.2389	finngen_R11_L12_ALOPECAREATA	9	124614836	0.011466	7.85e-09	156020	Gherkins liking || id:ebi-fl187-GCST90094770	TRUE	1.48e-06	0.00159311	248.951
rs41271151	G	C	0.074246	0.1616	finngen_R11_L12_ALOPECAREATA	9	23692125	0.013375	2.87e-08	156020	Gherkins liking || id:ebi-fl187-GCST90094770	TRUE	3.33e-06	0.00149372	233.396
rs504675	T	C	0.115783	0.3511	finngen_R11_L12_ALOPECAREATA	2	45154689	0.010186	6.67e-30	156020	Gherkins liking || id:ebi-fl187-GCST90094770	TRUE	2.61e-22	0.00610841	958.879
rs67937375	A	G	-0.066657	0.3748	finngen_R11_L12_ALOPECAREATA	18	40729163	0.010041	3.21e-11	156020	Gherkins liking || id:ebi-fl187-GCST90094770	TRUE	7.7e-07	0.00208229	325.552
rs71328455	C	T	0.073289	0.2085	finngen_R11_L12_ALOPECAREATA	3	83946294	0.012014	1.08e-09	156020	Gherkins liking || id:ebi-fl187-GCST90094770	TRUE	9.88e-07	0.00177282	277.083
rs7496293	T	C	0.054025	0.5632	finngen_R11_L12_ALOPECAREATA	15	57300952	0.009847	4.12e-08	156020	Gherkins liking || id:ebi-fl187-GCST90094770	TRUE	0.000295026	0.00143603	224.369
rs7815300	G	A	0.086482	0.131	finngen_R11_L12_ALOPECAREATA	8	22697090	0.014336	1.64e-09	156020	Gherkins liking || id:ebi-fl187-GCST90094770	TRUE	1.4e-06	0.00170283	266.126
rs9257133	T	C	-0.126037	0.1165	finngen_R11_L12_ALOPECAREATA	6	28723421	0.015221	1.28e-16	156020	Gherkins liking || id:ebi-fl187-GCST90094770	TRUE	1.04e-10	0.00327008	511.865
rs12430440	A	G	-0.122847	0.229	finngen_R11_L12_ALOPECAREATA	13	58476105	0.012111	3.76e-24	115868	Globe artichoke liking || id:ebi-fl187-GCST90094771	TRUE	7.39e-19	0.00532904	620.763
rs187580	G	T	0.069519	0.2416	finngen_R11_L12_ALOPECAREATA	5	102627355	0.011913	5.4e-09	115868	Globe artichoke liking || id:ebi-fl187-GCST90094771	TRUE	8.55e-06	0.00177106	205.569
rs2254388	T	C	0.065337	0.7276	finngen_R11_L12_ALOPECAREATA	11	65837599	0.011465	1.24e-08	115868	Globe artichoke liking || id:ebi-fl187-GCST90094771	TRUE	1.96e-06	0.00169219	196.399
rs2523810	T	C	-0.072435	0.5326	finngen_R11_L12_ALOPECAREATA	6	29849487	0.010212	1.35e-12	115868	Globe artichoke liking || id:ebi-fl187-GCST90094771	TRUE	3.36e-10	0.00261226	303.465
rs2734961	T	C	-0.09236	0.1752	finngen_R11_L12_ALOPECAREATA	6	29849380	0.014375	1.35e-10	115868	Globe artichoke liking || id:ebi-fl187-GCST90094771	TRUE	3.08e-08	0.00246536	286.358
rs3802764	A	T	0.064055	0.3871	finngen_R11_L12_ALOPECAREATA	11	95514599	0.010457	9.1e-10	115868	Globe artichoke liking || id:ebi-fl187-GCST90094771	TRUE	3.68e-07	0.00194692	226.022
rs4630591	T	C	-0.099542	0.2025	finngen_R11_L12_ALOPECAREATA	17	44192568	0.012774	6.71e-15	115868	Globe artichoke liking || id:ebi-fl187-GCST90094771	TRUE	2.37e-10	0.00320036	372.003
rs504758	G	C	-0.080776	0.7592	finngen_R11_L12_ALOPECAREATA	13	56242451	0.011906	1.2e-11	115868	Globe artichoke liking || id:ebi-fl187-GCST90094771	TRUE	2.54e-08	0.00238565	277.077
rs806374	C	T	-0.059008	0.3401	finngen_R11_L12_ALOPECAREATA	6	88857320	0.010732	3.86e-08	115868	Globe artichoke liking || id:ebi-fl187-GCST90094771	TRUE	1.67e-06	0.00156292	181.373
rs10761661	T	C	0.0834111	0.4507	finngen_R11_L12_ALOPECAREATA	10	64525135	0.014614	1.15e-08	159473	F-glutamate liking (derived food-liking factor) || id:ebi-fl187-GCST90094772	TRUE	4.57e-06	0.00344488	551.258
rs12653379	G	A	0.0937018	0.3324	finngen_R11_L12_ALOPECAREATA	5	153133520	0.0154358	1.28e-09	159473	F-glutamate liking (derived food-liking factor) || id:ebi-fl187-GCST90094772	TRUE	3.41e-07	0.00389676	623.851
rs12721051	G	C	-0.121843	0.1833	finngen_R11_L12_ALOPECAREATA	19	45422160	0.0187934	8.97e-11	159473	F-glutamate liking (derived food-liking factor) || id:ebi-fl187-GCST90094772	TRUE	9.04e-08	0.00444487	711.993
rs28706835	G	A	0.116	0.3105	finngen_R11_L12_ALOPECAREATA	1	248520460	0.0157152	1.57e-13	159473	F-glutamate liking (derived food-liking factor) || id:ebi-fl187-GCST90094772	TRUE	2.17e-07	0.00576161	924.135
rs6135558	G	A	-0.0826841	0.4289	finngen_R11_L12_ALOPECAREATA	20	15797818	0.0146921	1.83e-08	159473	F-glutamate liking (derived food-liking factor) || id:ebi-fl187-GCST90094772	TRUE	0.000101347	0.00334921	535.896
rs6808550	G	A	0.109248	0.4275	finngen_R11_L12_ALOPECAREATA	3	25107866	0.0146981	1.06e-13	159473	F-glutamate liking (derived food-liking factor) || id:ebi-fl187-GCST90094772	TRUE	1.9e-09	0.00584212	937.123
rs838133	G	A	0.150004	0.4506	finngen_R11_L12_ALOPECAREATA	19	49259529	0.0146143	1.02e-24	159473	F-glutamate liking (derived food-liking factor) || id:ebi-fl187-GCST90094772	TRUE	1.75e-18	0.0111407	1796.64
rs9537160	T	C	0.0966349	0.2785	finngen_R11_L12_ALOPECAREATA	13	56109838	0.0162213	2.56e-09	159473	F-glutamate liking (derived food-liking factor) || id:ebi-fl187-GCST90094772	TRUE	4.47e-07	0.00375283	600.723
rs9829032	G	A	0.08228	0.4126	finngen_R11_L12_ALOPECAREATA	3	85683600	0.0147702	2.54e-08	159473	F-glutamate liking (derived food-liking factor) || id:ebi-fl187-GCST90094772	TRUE	8.52e-06	0.00328157	525.038
rs11035710	C	T	-0.078278	0.1958	finngen_R11_L12_ALOPECAREATA	11	5128490	0.012078	9.22e-11	150875	Goat cheese liking || id:ebi-fl187-GCST90094773	TRUE	9.01e-07	0.00192968	291.7
rs13337331	T	A	0.06081	0.253	finngen_R11_L12_ALOPECAREATA	16	83681953	0.011043	3.68e-08	150875	Goat cheese liking || id:ebi-fl187-GCST90094773	TRUE	1.07e-05	0.00139772	211.174
rs2243967	C	T	-0.097792	0.2194	finngen_R11_L12_ALOPECAREATA	17	44329636	0.011566	2.88e-17	150875	Goat cheese liking || id:ebi-fl187-GCST90094773	TRUE	5.71e-11	0.00327568	495.836
rs3124426	T	C	-0.087211	0.7811	finngen_R11_L12_ALOPECAREATA	13	55937346	0.011546	4.31e-14	150875	Goat cheese liking || id:ebi-fl187-GCST90094773	TRUE	1.96e-10	0.00260091	393.43
rs504675	T	C	0.070522	0.3511	finngen_R11_L12_ALOPECAREATA	2	45154689	0.010021	1.98e-12	150875	Goat cheese liking || id:ebi-fl187-GCST90094773	TRUE	1.64e-09	0.00226615	342.677
rs6059574	G	C	0.054743	0.6385	finngen_R11_L12_ALOPECAREATA	20	32523172	0.010017	4.66e-08	150875	Goat cheese liking || id:ebi-fl187-GCST90094773	TRUE	1.96e-05	0.00138343	209.011
rs610293	T	C	-0.057359	0.3147	finngen_R11_L12_ALOPECAREATA	11	66310380	0.010321	2.77e-08	150875	Goat cheese liking || id:ebi-fl187-GCST90094773	TRUE	1.99e-06	0.00141909	214.407
rs9935401	A	G	0.066532	0.3962	finngen_R11_L12_ALOPECAREATA	16	53816838	0.009777	1.02e-11	150875	Goat cheese liking || id:ebi-fl187-GCST90094773	TRUE	6.78e-08	0.00211787	320.207
rs13386862	A	G	0.05872	0.3131	finngen_R11_L12_ALOPECAREATA	2	45156324	0.009825	2.31e-09	157662	Grapefruit liking || id:ebi-fl187-GCST90094774	TRUE	3.84e-07	0.00148313	234.177
rs1726866	A	G	0.050784	0.5545	finngen_R11_L12_ALOPECAREATA	7	141672705	0.009112	2.51e-08	157662	Grapefruit liking || id:ebi-fl187-GCST90094774	TRUE	1.43e-05	0.00127419	201.145
rs17460541	T	G	-0.058215	0.6266	finngen_R11_L12_ALOPECAREATA	3	85618112	0.009386	5.61e-10	157662	Grapefruit liking || id:ebi-fl187-GCST90094774	TRUE	5.42e-07	0.00158586	250.424
rs200330883	C	T	-0.053269	0.3948	finngen_R11_L12_ALOPECAREATA	4	30888488	0.009432	1.65e-08	157662	Grapefruit liking || id:ebi-fl187-GCST90094774	TRUE	1.55e-06	0.00135599	214.075
rs2236295	T	G	0.059055	0.3993	finngen_R11_L12_ALOPECAREATA	10	64564892	0.009272	1.93e-10	157662	Grapefruit liking || id:ebi-fl187-GCST90094774	TRUE	9.14e-08	0.00167302	264.21
rs4432147	A	C	-0.055599	0.3131	finngen_R11_L12_ALOPECAREATA	13	59455212	0.009785	1.36e-08	157662	Grapefruit liking || id:ebi-fl187-GCST90094774	TRUE	3.37e-06	0.00132966	209.913
rs543760429	C	T	0.192568	0.0378	finngen_R11_L12_ALOPECAREATA	22	43147206	0.024102	1.4e-15	157662	Grapefruit liking || id:ebi-fl187-GCST90094774	TRUE	2e-09	0.00269746	426.432
rs61912110	C	A	-0.15017	0.5213	finngen_R11_L12_ALOPECAREATA	12	11255797	0.009123	1.08e-60	157662	Grapefruit liking || id:ebi-fl187-GCST90094774	TRUE	9.38e-42	0.0112551	1794.67
rs11190825	G	A	0.061683	0.3628	finngen_R11_L12_ALOPECAREATA	10	83412505	0.011084	2.64e-08	156731	Green olives liking || id:ebi-fl187-GCST90094775	TRUE	6.78e-06	0.00175916	276.196
rs11859365	C	A	0.072007	0.2534	finngen_R11_L12_ALOPECAREATA	16	83683945	0.012254	4.23e-09	156731	Green olives liking || id:ebi-fl187-GCST90094775	TRUE	1.21e-06	0.00196189	308.089
rs11861627	C	A	-0.095473	0.1805	finngen_R11_L12_ALOPECAREATA	16	12793139	0.014226	1.96e-11	156731	Green olives liking || id:ebi-fl187-GCST90094775	TRUE	2.22e-07	0.0026966	423.779
rs1234627	A	T	0.08734	0.7192	finngen_R11_L12_ALOPECAREATA	8	64574537	0.011903	2.22e-13	156731	Green olives liking || id:ebi-fl187-GCST90094775	TRUE	7.25e-10	0.00308108	484.387
rs12346763	T	A	0.065951	0.2959	finngen_R11_L12_ALOPECAREATA	9	102663215	0.012079	4.79e-08	156731	Green olives liking || id:ebi-fl187-GCST90094775	TRUE	7.9e-05	0.00181239	284.57
rs12523051	A	G	0.07031	0.2811	finngen_R11_L12_ALOPECAREATA	5	153087153	0.011876	3.24e-09	156731	Green olives liking || id:ebi-fl187-GCST90094775	TRUE	2.22e-06	0.00199799	313.77
rs12665383	T	C	0.066038	0.3527	finngen_R11_L12_ALOPECAREATA	6	140561696	0.011122	2.92e-09	156731	Green olives liking || id:ebi-fl187-GCST90094775	TRUE	1.36e-06	0.00199126	312.712
rs12773105	T	C	0.061935	0.5017	finngen_R11_L12_ALOPECAREATA	10	118025315	0.010682	6.76e-09	156731	Green olives liking || id:ebi-fl187-GCST90094775	TRUE	8.82e-07	0.00191795	301.176
rs13124361	C	T	-0.063244	0.5781	finngen_R11_L12_ALOPECAREATA	4	65806886	0.010815	5.01e-09	156731	Green olives liking || id:ebi-fl187-GCST90094775	TRUE	3.67e-06	0.00195111	306.393
rs1545717	T	C	-0.06713	0.3549	finngen_R11_L12_ALOPECAREATA	17	2295405	0.011148	1.75e-09	156731	Green olives liking || id:ebi-fl187-GCST90094775	TRUE	1.17e-06	0.00206346	324.073
rs17342130	G	A	-0.066131	0.2682	finngen_R11_L12_ALOPECAREATA	6	157313129	0.012039	3.98e-08	156731	Green olives liking || id:ebi-fl187-GCST90094775	TRUE	2.75e-05	0.00171669	269.517
rs2183271	C	T	-0.065342	0.3603	finngen_R11_L12_ALOPECAREATA	10	21957229	0.011121	4.24e-09	156731	Green olives liking || id:ebi-fl187-GCST90094775	TRUE	8.21e-06	0.00196814	309.073
rs3124417	T	C	-0.091612	0.7196	finngen_R11_L12_ALOPECAREATA	13	55959095	0.012055	3.03e-14	156731	Green olives liking || id:ebi-fl187-GCST90094775	TRUE	2.41e-10	0.00338691	532.631
rs3130048	C	T	-0.07626	0.2802	finngen_R11_L12_ALOPECAREATA	6	31613739	0.011852	1.28e-10	156731	Green olives liking || id:ebi-fl187-GCST90094775	TRUE	3.29e-06	0.00234587	368.53
rs35207189	G	T	-0.071333	0.384	finngen_R11_L12_ALOPECAREATA	13	58416695	0.012098	3.75e-09	156731	Green olives liking || id:ebi-fl187-GCST90094775	TRUE	1.39e-06	0.00240726	378.198
rs35805189	T	C	0.063775	0.3157	finngen_R11_L12_ALOPECAREATA	2	145759511	0.011508	3.01e-08	156731	Green olives liking || id:ebi-fl187-GCST90094775	TRUE	1.13e-05	0.00175732	275.909
rs4739299	A	G	0.060146	0.6136	finngen_R11_L12_ALOPECAREATA	8	35069300	0.010957	4.05e-08	156731	Green olives liking || id:ebi-fl187-GCST90094775	TRUE	8.74e-05	0.0017154	269.315
rs607863	C	T	-0.066914	0.7077	finngen_R11_L12_ALOPECAREATA	1	88777911	0.01172	1.16e-08	156731	Green olives liking || id:ebi-fl187-GCST90094775	TRUE	2.61e-05	0.00185243	290.868
rs73195055	G	C	0.101373	0.0929	finngen_R11_L12_ALOPECAREATA	13	59393505	0.018421	3.76e-08	156731	Green olives liking || id:ebi-fl187-GCST90094775	TRUE	7.51e-06	0.00173199	271.924
rs73214654	T	G	0.068958	0.2971	finngen_R11_L12_ALOPECAREATA	4	7558294	0.011686	3.65e-09	156731	Green olives liking || id:ebi-fl187-GCST90094775	TRUE	3.34e-06	0.00198607	311.895
rs74696461	A	G	0.165947	0.1087	finngen_R11_L12_ALOPECAREATA	2	45121375	0.017514	2.78e-21	156731	Green olives liking || id:ebi-fl187-GCST90094775	TRUE	1.31e-15	0.00533608	840.805
rs8072297	T	A	-0.070169	0.2342	finngen_R11_L12_ALOPECAREATA	17	37478048	0.01286	4.88e-08	156731	Green olives liking || id:ebi-fl187-GCST90094775	TRUE	7.92e-06	0.00176613	277.294
rs9590856	T	C	-0.062163	0.485	finngen_R11_L12_ALOPECAREATA	13	45367505	0.010691	6.12e-09	156731	Green olives liking || id:ebi-fl187-GCST90094775	TRUE	6.63e-06	0.00193038	303.132
rs9645949	A	G	-0.078995	0.175	finngen_R11_L12_ALOPECAREATA	13	62378378	0.014029	1.82e-08	156731	Green olives liking || id:ebi-fl187-GCST90094775	TRUE	2.68e-06	0.00180186	282.914
rs9859487	G	A	0.063949	0.509	finngen_R11_L12_ALOPECAREATA	3	115149030	0.010665	2.04e-09	156731	Green olives liking || id:ebi-fl187-GCST90094775	TRUE	2.45e-05	0.00204407	321.022
rs16961150	G	C	0.044654	0.2498	finngen_R11_L12_ALOPECAREATA	16	83681015	0.008143	4.19e-08	158385	Haddock liking || id:ebi-fl187-GCST90094776	TRUE	1.79e-05	0.000747343	118.455
rs3105049	T	C	-0.050414	0.7283	finngen_R11_L12_ALOPECAREATA	13	55941509	0.007914	1.92e-10	158385	Haddock liking || id:ebi-fl187-GCST90094776	TRUE	1.12e-07	0.00100585	159.47
rs55798953	C	G	0.064158	0.111	finngen_R11_L12_ALOPECAREATA	3	51460031	0.011293	1.37e-08	158385	Haddock liking || id:ebi-fl187-GCST90094776	TRUE	3.59e-06	0.000812375	128.771
rs62148582	G	A	-0.048921	0.4565	finngen_R11_L12_ALOPECAREATA	2	59530236	0.007046	3.89e-12	158385	Haddock liking || id:ebi-fl187-GCST90094776	TRUE	4.1e-09	0.00118757	188.315
rs6893570	C	A	0.043077	0.537	finngen_R11_L12_ALOPECAREATA	5	144141457	0.007029	8.95e-10	158385	Haddock liking || id:ebi-fl187-GCST90094776	TRUE	1.7e-07	0.000922733	146.28
rs1006945	T	G	-0.0443	0.5295	finngen_R11_L12_ALOPECAREATA	20	37458009	0.007686	8.29e-09	158550	Ham liking || id:ebi-fl187-GCST90094777	TRUE	2.12e-06	0.000977829	155.185
rs10946808	G	A	-0.052284	0.2745	finngen_R11_L12_ALOPECAREATA	6	26233387	0.008587	1.17e-09	158550	Ham liking || id:ebi-fl187-GCST90094777	TRUE	1.25e-06	0.0010888	172.815
rs12133863	T	C	-0.043777	0.4987	finngen_R11_L12_ALOPECAREATA	1	73647602	0.007732	1.51e-08	158550	Ham liking || id:ebi-fl187-GCST90094777	TRUE	3.95e-06	0.000958206	152.067
rs283917	G	A	0.04274	0.4544	finngen_R11_L12_ALOPECAREATA	3	17328509	0.007717	3.07e-08	158550	Ham liking || id:ebi-fl187-GCST90094777	TRUE	0.000176331	0.000905757	143.736
rs429358	C	T	-0.093923	0.1486	finngen_R11_L12_ALOPECAREATA	19	45411941	0.010815	3.93e-18	158550	Ham liking || id:ebi-fl187-GCST90094777	TRUE	5.06e-12	0.00223216	354.697
rs434841	A	G	0.046927	0.3021	finngen_R11_L12_ALOPECAREATA	6	32191041	0.008346	1.9e-08	158550	Ham liking || id:ebi-fl187-GCST90094777	TRUE	4.12e-05	0.00092858	147.361
rs6957745	C	T	-0.053269	0.2015	finngen_R11_L12_ALOPECAREATA	7	73056750	0.009593	2.83e-08	158550	Ham liking || id:ebi-fl187-GCST90094777	TRUE	3.58e-05	0.000913123	144.906
rs75189942	T	C	-0.095815	0.0534	finngen_R11_L12_ALOPECAREATA	3	62428323	0.017369	3.48e-08	158550	Ham liking || id:ebi-fl187-GCST90094777	TRUE	6.36e-05	0.000928121	147.288
rs8083301	T	A	-0.051186	0.6492	finngen_R11_L12_ALOPECAREATA	18	21078579	0.008135	3.16e-10	158550	Ham liking || id:ebi-fl187-GCST90094777	TRUE	4.16e-07	0.00119336	189.43
rs9747449	C	T	0.0435	0.5002	finngen_R11_L12_ALOPECAREATA	17	5270414	0.007705	1.67e-08	158550	Ham liking || id:ebi-fl187-GCST90094777	TRUE	1.4e-06	0.000946125	150.148
rs116311751	T	C	0.081229	0.0479	finngen_R11_L12_ALOPECAREATA	5	172950011	0.014866	4.68e-08	159351	Hard cheese liking || id:ebi-fl187-GCST90094778	TRUE	1.71e-05	0.000601825	95.958
rs12632128	T	G	0.037171	0.5636	finngen_R11_L12_ALOPECAREATA	3	25103258	0.006353	4.92e-09	159351	Hard cheese liking || id:ebi-fl187-GCST90094778	TRUE	3.21e-06	0.000679664	108.377
rs1434513	A	G	0.035277	0.5738	finngen_R11_L12_ALOPECAREATA	18	44828677	0.006387	3.35e-08	159351	Hard cheese liking || id:ebi-fl187-GCST90094778	TRUE	1.15e-05	0.000608678	97.0512
rs814573	T	A	-0.053471	0.1807	finngen_R11_L12_ALOPECAREATA	19	45424351	0.008396	1.93e-10	159351	Hard cheese liking || id:ebi-fl187-GCST90094778	TRUE	1.16e-06	0.000846579	135.016
rs11168988	G	A	0.107061	0.1644	finngen_R11_L12_ALOPECAREATA	12	49755234	0.0195787	4.54e-08	150899	F-healthy food liking (derived food-liking factor) || id:ebi-fl187-GCST90094779	TRUE	9.83e-06	0.00314916	476.699
rs11708136	T	C	-0.0886418	0.3912	finngen_R11_L12_ALOPECAREATA	3	196143990	0.0148695	2.5e-09	150899	F-healthy food liking (derived food-liking factor) || id:ebi-fl187-GCST90094779	TRUE	1.87e-06	0.00374266	566.876
rs17817288	G	A	0.0924475	0.4841	finngen_R11_L12_ALOPECAREATA	16	53807764	0.0145205	1.93e-10	150899	F-healthy food liking (derived food-liking factor) || id:ebi-fl187-GCST90094779	TRUE	1.79e-06	0.00426895	646.932
rs206274	G	A	0.0869207	0.3029	finngen_R11_L12_ALOPECAREATA	3	162626846	0.015792	3.71e-08	150899	F-healthy food liking (derived food-liking factor) || id:ebi-fl187-GCST90094779	TRUE	9.8e-06	0.00319059	482.99
rs2854003	A	G	-0.085526	0.406	finngen_R11_L12_ALOPECAREATA	6	31313984	0.0147767	7.13e-09	150899	F-healthy food liking (derived food-liking factor) || id:ebi-fl187-GCST90094779	TRUE	4.98e-05	0.00352808	534.261
rs290703	A	G	0.0964944	0.3714	finngen_R11_L12_ALOPECAREATA	1	72876286	0.0150185	1.32e-10	150899	F-healthy food liking (derived food-liking factor) || id:ebi-fl187-GCST90094779	TRUE	3.8e-08	0.00434761	658.905
rs3105049	T	C	-0.0892589	0.2715	finngen_R11_L12_ALOPECAREATA	13	55941509	0.0163167	4.49e-08	150899	F-healthy food liking (derived food-liking factor) || id:ebi-fl187-GCST90094779	TRUE	4.92e-06	0.00315161	477.071
rs11071754	A	C	-0.0720096	0.4904	finngen_R11_L12_ALOPECAREATA	15	63786934	0.013168	4.54e-08	143879	F-healthy breakfast food liking (derived food-liking factor) || id:ebi-fl187-GCST90094780	TRUE	5.4e-05	0.00259174	373.861
rs17817288	G	A	0.11654	0.4841	finngen_R11_L12_ALOPECAREATA	16	53807764	0.0131723	8.96e-19	143879	F-healthy breakfast food liking (derived food-liking factor) || id:ebi-fl187-GCST90094780	TRUE	3.15e-12	0.00678397	982.726
rs1788760	G	A	0.0888129	0.3296	finngen_R11_L12_ALOPECAREATA	18	21137442	0.0140039	2.27e-10	143879	F-healthy breakfast food liking (derived food-liking factor) || id:ebi-fl187-GCST90094780	TRUE	2.47e-07	0.0034858	503.283
rs206309	A	G	0.0972623	0.3821	finngen_R11_L12_ALOPECAREATA	3	162493156	0.0135476	7.01e-13	143879	F-healthy breakfast food liking (derived food-liking factor) || id:ebi-fl187-GCST90094780	TRUE	4.23e-09	0.00446699	645.582
rs3101336	C	T	0.0947946	0.3963	finngen_R11_L12_ALOPECAREATA	1	72751185	0.0134582	1.87e-12	143879	F-healthy breakfast food liking (derived food-liking factor) || id:ebi-fl187-GCST90094780	TRUE	3.52e-09	0.00429974	621.307
rs3105049	T	C	-0.106462	0.2715	finngen_R11_L12_ALOPECAREATA	13	55941509	0.0148017	6.36e-13	143879	F-healthy breakfast food liking (derived food-liking factor) || id:ebi-fl187-GCST90094780	TRUE	1.12e-09	0.00448349	647.978
rs77791627	T	C	-0.0865094	0.3359	finngen_R11_L12_ALOPECAREATA	7	1670353	0.0139376	5.4e-10	143879	F-healthy breakfast food liking (derived food-liking factor) || id:ebi-fl187-GCST90094780	TRUE	4.81e-07	0.00333888	481.998
rs8005245	C	G	-0.0868949	0.4115	finngen_R11_L12_ALOPECAREATA	14	20586042	0.0133768	8.25e-11	143879	F-healthy breakfast food liking (derived food-liking factor) || id:ebi-fl187-GCST90094780	TRUE	3.27e-06	0.00365709	528.103
rs9265179	C	T	-0.0976188	0.3439	finngen_R11_L12_ALOPECAREATA	6	31289460	0.0138583	1.87e-12	143879	F-healthy breakfast food liking (derived food-liking factor) || id:ebi-fl187-GCST90094780	TRUE	4.84e-06	0.0043003	621.388
rs11624759	A	C	0.056204	0.3571	finngen_R11_L12_ALOPECAREATA	14	29746964	0.009855	1.21e-08	150609	Herring liking || id:ebi-fl187-GCST90094781	TRUE	1.04e-06	0.00145043	218.763
rs11649091	G	T	0.06907	0.4343	finngen_R11_L12_ALOPECAREATA	16	53845169	0.009542	4.6e-13	150609	Herring liking || id:ebi-fl187-GCST90094781	TRUE	1.11e-09	0.00234415	353.875
rs11859365	C	A	0.095421	0.2535	finngen_R11_L12_ALOPECAREATA	16	83683945	0.010843	1.42e-18	150609	Herring liking || id:ebi-fl187-GCST90094781	TRUE	1.35e-13	0.00344608	520.799
rs12629607	C	T	-0.08858	0.6491	finngen_R11_L12_ALOPECAREATA	3	85583608	0.009892	3.53e-19	150609	Herring liking || id:ebi-fl187-GCST90094781	TRUE	7.68e-14	0.00357434	540.252
rs150236091	G	A	-0.110885	0.7321	finngen_R11_L12_ALOPECAREATA	13	55937827	0.010664	2.7e-25	150609	Herring liking || id:ebi-fl187-GCST90094781	TRUE	1.35e-18	0.00482302	729.9
rs1632926	G	A	-0.088037	0.2005	finngen_R11_L12_ALOPECAREATA	6	29961274	0.011823	9.78e-14	150609	Herring liking || id:ebi-fl187-GCST90094781	TRUE	2.57e-10	0.00248481	375.162
rs1984899	C	T	0.057948	0.3558	finngen_R11_L12_ALOPECAREATA	16	55325789	0.009869	4.35e-09	150609	Herring liking || id:ebi-fl187-GCST90094781	TRUE	1.27e-05	0.00153934	232.192
rs2413052	C	T	0.065039	0.2431	finngen_R11_L12_ALOPECAREATA	22	31783781	0.011026	3.7e-09	150609	Herring liking || id:ebi-fl187-GCST90094781	TRUE	6.52e-06	0.00155669	234.813
rs4350507	T	A	-0.118898	0.9418	finngen_R11_L12_ALOPECAREATA	14	98901176	0.020391	5.55e-09	150609	Herring liking || id:ebi-fl187-GCST90094781	TRUE	1.29e-06	0.00154975	233.765
rs500054	A	G	0.062921	0.3873	finngen_R11_L12_ALOPECAREATA	11	95593806	0.00971	9.28e-11	150609	Herring liking || id:ebi-fl187-GCST90094781	TRUE	3.65e-07	0.00187896	283.517
rs55985303	A	G	0.080463	0.2408	finngen_R11_L12_ALOPECAREATA	2	77224951	0.011041	3.2e-13	150609	Herring liking || id:ebi-fl187-GCST90094781	TRUE	8.41e-09	0.0023672	357.363
rs56072903	C	T	-0.089732	0.2024	finngen_R11_L12_ALOPECAREATA	17	44013966	0.012099	1.25e-13	150609	Herring liking || id:ebi-fl187-GCST90094781	TRUE	1.72e-08	0.00259968	392.551
rs6041406	A	G	0.064158	0.2658	finngen_R11_L12_ALOPECAREATA	20	12484270	0.010705	2.08e-09	150609	Herring liking || id:ebi-fl187-GCST90094781	TRUE	6.47e-05	0.00160658	242.351
rs61043970	G	T	-0.06709	0.3314	finngen_R11_L12_ALOPECAREATA	18	52881622	0.010059	2.59e-11	150609	Herring liking || id:ebi-fl187-GCST90094781	TRUE	2.04e-08	0.00199464	301.007
rs62148582	G	A	-0.051728	0.4566	finngen_R11_L12_ALOPECAREATA	2	59530236	0.009485	4.96e-08	150609	Herring liking || id:ebi-fl187-GCST90094781	TRUE	3.53e-06	0.00132781	200.244
rs663859	T	C	-0.059342	0.6137	finngen_R11_L12_ALOPECAREATA	9	106779440	0.009693	9.32e-10	150609	Herring liking || id:ebi-fl187-GCST90094781	TRUE	8.69e-07	0.00166969	251.887
rs838133	G	A	0.060179	0.5495	finngen_R11_L12_ALOPECAREATA	19	49259529	0.009763	7.14e-10	150609	Herring liking || id:ebi-fl187-GCST90094781	TRUE	1.12e-07	0.00179301	270.525
rs9862451	G	C	-0.065325	0.669	finngen_R11_L12_ALOPECAREATA	3	118341062	0.010034	7.58e-11	150609	Herring liking || id:ebi-fl187-GCST90094781	TRUE	7.98e-07	0.00188992	285.174
rs10852521	C	T	0.044812	0.5039	finngen_R11_L12_ALOPECAREATA	16	53804965	0.008166	4.09e-08	159091	Honey liking || id:ebi-fl187-GCST90094782	TRUE	7.97e-05	0.001004	159.885
rs1004787	A	G	0.136942	0.5293	finngen_R11_L12_ALOPECAREATA	2	45159091	0.009937	3.99e-43	152847	Horseradish liking || id:ebi-fl187-GCST90094783	TRUE	3.42e-29	0.00934436	1441.71
rs111242991	T	C	0.054627	0.4322	finngen_R11_L12_ALOPECAREATA	3	71576058	0.010004	4.78e-08	152847	Horseradish liking || id:ebi-fl187-GCST90094783	TRUE	1.41e-05	0.00146462	224.188
rs1123321	G	C	0.063576	0.258	finngen_R11_L12_ALOPECAREATA	16	83677410	0.011353	2.17e-08	152847	Horseradish liking || id:ebi-fl187-GCST90094783	TRUE	5.47e-06	0.00154753	236.899
rs11861627	C	A	-0.090691	0.1803	finngen_R11_L12_ALOPECAREATA	16	12793139	0.013202	6.53e-12	152847	Horseradish liking || id:ebi-fl187-GCST90094783	TRUE	9.29e-08	0.00243114	372.492
rs12665383	T	C	0.064233	0.3529	finngen_R11_L12_ALOPECAREATA	6	140561696	0.010313	4.75e-10	152847	Horseradish liking || id:ebi-fl187-GCST90094783	TRUE	3.4e-07	0.00188438	288.562
rs13403127	G	A	-0.05974	0.6331	finngen_R11_L12_ALOPECAREATA	2	44717071	0.010265	5.94e-09	152847	Horseradish liking || id:ebi-fl187-GCST90094783	TRUE	6.6e-07	0.00165798	253.835
rs1518171	G	A	-0.056368	0.3746	finngen_R11_L12_ALOPECAREATA	18	40709330	0.01023	3.61e-08	152847	Horseradish liking || id:ebi-fl187-GCST90094783	TRUE	7.27e-05	0.00148875	227.887
rs17277081	T	C	0.099017	0.4129	finngen_R11_L12_ALOPECAREATA	14	20579914	0.010058	7.61e-23	152847	Horseradish liking || id:ebi-fl187-GCST90094783	TRUE	7.99e-14	0.00475342	730.007
rs184629	C	T	-0.062104	0.6445	finngen_R11_L12_ALOPECAREATA	13	60579602	0.010313	1.75e-09	152847	Horseradish liking || id:ebi-fl187-GCST90094783	TRUE	2.91e-07	0.00176739	270.615
rs224045	C	T	0.065484	0.5792	finngen_R11_L12_ALOPECAREATA	10	64525547	0.010031	6.72e-11	152847	Horseradish liking || id:ebi-fl187-GCST90094783	TRUE	2.17e-07	0.00209028	320.158
rs28521983	C	T	0.055984	0.4658	finngen_R11_L12_ALOPECAREATA	14	98561490	0.009932	1.76e-08	152847	Horseradish liking || id:ebi-fl187-GCST90094783	TRUE	2.2e-06	0.00155977	238.776
rs4838225	A	C	0.056652	0.4333	finngen_R11_L12_ALOPECAREATA	9	127603814	0.009974	1.37e-08	152847	Horseradish liking || id:ebi-fl187-GCST90094783	TRUE	5.73e-06	0.00157617	241.29
rs4885824	C	A	-0.097184	0.8013	finngen_R11_L12_ALOPECAREATA	13	55951851	0.012415	5.05e-15	152847	Horseradish liking || id:ebi-fl187-GCST90094783	TRUE	1.39e-10	0.00300755	461.075
rs60758546	T	A	-0.064038	0.2478	finngen_R11_L12_ALOPECAREATA	5	166079299	0.011563	3.08e-08	152847	Horseradish liking || id:ebi-fl187-GCST90094783	TRUE	2.31e-05	0.00152876	234.022
rs6981673	A	G	0.056842	0.4811	finngen_R11_L12_ALOPECAREATA	8	65000658	0.009922	1.02e-08	152847	Horseradish liking || id:ebi-fl187-GCST90094783	TRUE	0.000179405	0.0016132	246.968
rs7096877	A	G	-0.061565	0.3094	finngen_R11_L12_ALOPECAREATA	10	117991640	0.010786	1.17e-08	152847	Horseradish liking || id:ebi-fl187-GCST90094783	TRUE	9.84e-07	0.00161974	247.97
rs713598	G	C	-0.112759	0.3996	finngen_R11_L12_ALOPECAREATA	7	141673345	0.010083	5.32e-29	152847	Horseradish liking || id:ebi-fl187-GCST90094783	TRUE	1.5e-20	0.00610097	938.226
rs726857	A	T	-0.067229	0.3662	finngen_R11_L12_ALOPECAREATA	2	145753424	0.010309	7.04e-11	152847	Horseradish liking || id:ebi-fl187-GCST90094783	TRUE	4.15e-07	0.00209804	321.349
rs79641193	G	A	-0.099517	0.1958	finngen_R11_L12_ALOPECAREATA	17	44330105	0.012893	1.22e-14	152847	Horseradish liking || id:ebi-fl187-GCST90094783	TRUE	3.48e-09	0.0031189	478.2
rs838133	G	A	0.068914	0.5501	finngen_R11_L12_ALOPECAREATA	19	49259529	0.010228	1.64e-11	152847	Horseradish liking || id:ebi-fl187-GCST90094783	TRUE	7.04e-09	0.00235073	360.144
rs873328	C	T	0.060023	0.6342	finngen_R11_L12_ALOPECAREATA	20	19701174	0.010332	6.31e-09	152847	Horseradish liking || id:ebi-fl187-GCST90094783	TRUE	1.58e-06	0.00167161	255.925
rs9257566	T	C	-0.149797	0.1384	finngen_R11_L12_ALOPECAREATA	6	29144532	0.014283	1.06e-25	152847	Horseradish liking || id:ebi-fl187-GCST90094783	TRUE	3.84e-17	0.00535153	822.356
rs9535301	T	C	-0.061812	0.2685	finngen_R11_L12_ALOPECAREATA	13	50266202	0.011163	3.09e-08	152847	Horseradish liking || id:ebi-fl187-GCST90094783	TRUE	1.18e-05	0.00150084	229.741
rs12928404	C	T	0.049723	0.4046	finngen_R11_L12_ALOPECAREATA	16	28847246	0.00681	2.89e-13	159498	Ice cream liking || id:ebi-fl187-GCST90094784	TRUE	6.21e-09	0.00119118	190.216
rs1411350	G	A	0.04821	0.6739	finngen_R11_L12_ALOPECAREATA	9	128670179	0.007119	1.31e-11	159498	Ice cream liking || id:ebi-fl187-GCST90094784	TRUE	5.69e-07	0.00102153	163.096
rs158408	A	G	-0.045341	0.3193	finngen_R11_L12_ALOPECAREATA	5	102407374	0.007169	2.56e-10	159498	Ice cream liking || id:ebi-fl187-GCST90094784	TRUE	4.51e-07	0.000893649	142.661
rs2472297	T	C	-0.043858	0.2635	finngen_R11_L12_ALOPECAREATA	15	75027880	0.007565	6.78e-09	159498	Ice cream liking || id:ebi-fl187-GCST90094784	TRUE	2.41e-06	0.000746588	119.167
rs2638282	A	G	0.069787	0.5311	finngen_R11_L12_ALOPECAREATA	19	49213833	0.006691	1.92e-25	159498	Ice cream liking || id:ebi-fl187-GCST90094784	TRUE	3.8e-18	0.00242569	387.829
rs4748734	T	G	-0.041507	0.6917	finngen_R11_L12_ALOPECAREATA	10	21210538	0.007223	9.19e-09	159498	Ice cream liking || id:ebi-fl187-GCST90094784	TRUE	3.41e-05	0.000734791	117.282
rs4953152	A	G	-0.069472	0.3078	finngen_R11_L12_ALOPECAREATA	2	45170153	0.00723	7.71e-22	159498	Ice cream liking || id:ebi-fl187-GCST90094784	TRUE	3.56e-16	0.0020566	328.695
rs9694306	C	T	0.042009	0.3098	finngen_R11_L12_ALOPECAREATA	8	64627491	0.00722	5.97e-09	159498	Ice cream liking || id:ebi-fl187-GCST90094784	TRUE	1.4e-06	0.000754694	120.462
rs10128495	T	G	0.0221657	0.3346	finngen_R11_L12_ALOPECAREATA	10	21123825	0.00376023	3.75e-09	158666	F-highly palatable foods liking (derived food-liking factor) || id:ebi-fl187-GCST90094785	TRUE	1.22e-05	0.000218777	34.7196
rs12195577	C	T	-0.0206872	0.4596	finngen_R11_L12_ALOPECAREATA	6	18791044	0.00356018	6.22e-09	158666	F-highly palatable foods liking (derived food-liking factor) || id:ebi-fl187-GCST90094785	TRUE	1.76e-05	0.000212584	33.7366
rs2043539	A	G	-0.020185	0.4178	finngen_R11_L12_ALOPECAREATA	7	12253880	0.00359748	2.01e-08	158666	F-highly palatable foods liking (derived food-liking factor) || id:ebi-fl187-GCST90094785	TRUE	1.72e-05	0.000198211	31.4552
rs2470578	A	G	0.021818	0.4899	finngen_R11_L12_ALOPECAREATA	3	17330092	0.00354926	7.89e-10	158666	F-highly palatable foods liking (derived food-liking factor) || id:ebi-fl187-GCST90094785	TRUE	3.55e-05	0.000237916	37.7576
rs2945319	C	T	-0.025507	0.4731	finngen_R11_L12_ALOPECAREATA	8	8088933	0.00355368	7.09e-13	158666	F-highly palatable foods liking (derived food-liking factor) || id:ebi-fl187-GCST90094785	TRUE	1.15e-09	0.000324363	51.4814
rs35626515	A	C	0.0234822	0.4032	finngen_R11_L12_ALOPECAREATA	16	28649651	0.00361697	8.46e-11	158666	F-highly palatable foods liking (derived food-liking factor) || id:ebi-fl187-GCST90094785	TRUE	5.3e-08	0.000265373	42.1162
rs4649981	A	G	-0.0232329	0.4664	finngen_R11_L12_ALOPECAREATA	1	73652349	0.00355657	6.47e-11	158666	F-highly palatable foods liking (derived food-liking factor) || id:ebi-fl187-GCST90094785	TRUE	2.82e-08	0.000268666	42.639
rs55873205	G	C	-0.0243885	0.2777	finngen_R11_L12_ALOPECAREATA	2	159311576	0.00396161	7.45e-10	158666	F-highly palatable foods liking (derived food-liking factor) || id:ebi-fl187-GCST90094785	TRUE	5.21e-07	0.000238613	37.8683
rs6673455	C	T	-0.0218823	0.3976	finngen_R11_L12_ALOPECAREATA	1	21361048	0.00362538	1.58e-09	158666	F-highly palatable foods liking (derived food-liking factor) || id:ebi-fl187-GCST90094785	TRUE	1.8e-06	0.000229376	36.4021
rs6985751	G	A	0.0235851	0.4441	finngen_R11_L12_ALOPECAREATA	8	143328290	0.00357092	3.98e-11	158666	F-highly palatable foods liking (derived food-liking factor) || id:ebi-fl187-GCST90094785	TRUE	5.07e-07	0.000274651	43.5892
rs73288458	G	C	-0.0211514	0.3103	finngen_R11_L12_ALOPECAREATA	20	43433547	0.00383529	3.49e-08	158666	F-highly palatable foods liking (derived food-liking factor) || id:ebi-fl187-GCST90094785	TRUE	3.92e-06	0.000191493	30.3888
rs7587672	C	G	-0.0228278	0.2606	finngen_R11_L12_ALOPECAREATA	2	191723275	0.00404196	1.63e-08	158666	F-highly palatable foods liking (derived food-liking factor) || id:ebi-fl187-GCST90094785	TRUE	2.59e-06	0.000200823	31.8697
rs76395182	G	T	-0.0239819	0.3529	finngen_R11_L12_ALOPECAREATA	3	85547337	0.00371285	1.05e-10	158666	F-highly palatable foods liking (derived food-liking factor) || id:ebi-fl187-GCST90094785	TRUE	7.72e-07	0.000262675	41.688
rs7712317	C	T	0.0271349	0.1665	finngen_R11_L12_ALOPECAREATA	5	153246661	0.00476277	1.22e-08	158666	F-highly palatable foods liking (derived food-liking factor) || id:ebi-fl187-GCST90094785	TRUE	3.32e-06	0.000204365	32.432
rs77735344	T	A	-0.0366429	0.0759	finngen_R11_L12_ALOPECAREATA	6	25785874	0.00669944	4.51e-08	158666	F-highly palatable foods liking (derived food-liking factor) || id:ebi-fl187-GCST90094785	TRUE	0.000147492	0.000188352	29.8903
rs814573	T	A	-0.0453828	0.1806	finngen_R11_L12_ALOPECAREATA	19	45424351	0.00461224	7.6e-23	158666	F-highly palatable foods liking (derived food-liking factor) || id:ebi-fl187-GCST90094785	TRUE	4.68e-15	0.000609573	96.7762
rs9397584	T	C	0.0226102	0.2834	finngen_R11_L12_ALOPECAREATA	6	153388522	0.00393714	9.31e-09	158666	F-highly palatable foods liking (derived food-liking factor) || id:ebi-fl187-GCST90094785	TRUE	7.64e-05	0.000207641	32.952
rs10098073	A	C	-0.042563	0.4709	finngen_R11_L12_ALOPECAREATA	8	143309504	0.006964	9.93e-10	159573	Jam liking || id:ebi-fl187-GCST90094786	TRUE	1.84e-06	0.000902736	144.181
rs11075985	A	C	0.048366	0.4251	finngen_R11_L12_ALOPECAREATA	16	53805207	0.006996	4.79e-12	159573	Jam liking || id:ebi-fl187-GCST90094786	TRUE	4.89e-07	0.00114339	182.66
rs2081194	C	G	-0.045945	0.6013	finngen_R11_L12_ALOPECAREATA	19	49263477	0.007225	2.05e-10	159573	Jam liking || id:ebi-fl187-GCST90094786	TRUE	2.19e-07	0.00101215	161.673
rs3734563	G	A	0.043712	0.3218	finngen_R11_L12_ALOPECAREATA	6	28349725	0.007402	3.54e-09	159573	Jam liking || id:ebi-fl187-GCST90094786	TRUE	1.39e-06	0.000834018	133.196
rs7823808	T	C	-0.038875	0.5218	finngen_R11_L12_ALOPECAREATA	8	11836622	0.006974	2.5e-08	159573	Jam liking || id:ebi-fl187-GCST90094786	TRUE	2.55e-06	0.000754196	120.439
rs898604	A	G	-0.052851	0.8424	finngen_R11_L12_ALOPECAREATA	11	46917983	0.009539	3.03e-08	159573	Jam liking || id:ebi-fl187-GCST90094786	TRUE	0.000280874	0.00074167	118.437
rs11862576	T	G	-0.054941	0.3726	finngen_R11_L12_ALOPECAREATA	16	61567547	0.008842	5.23e-10	159380	Ketchup liking || id:ebi-fl187-GCST90094787	TRUE	1.28e-07	0.00141127	225.243
rs157592	C	A	-0.064046	0.1796	finngen_R11_L12_ALOPECAREATA	19	45424514	0.011436	2.16e-08	159380	Ketchup liking || id:ebi-fl187-GCST90094787	TRUE	6.04e-06	0.00120878	192.886
rs200743	T	G	0.050064	0.4201	finngen_R11_L12_ALOPECAREATA	20	15593954	0.008661	7.49e-09	159380	Ketchup liking || id:ebi-fl187-GCST90094787	TRUE	0.000156054	0.0012212	194.87
rs2271342	T	C	-0.073985	0.473	finngen_R11_L12_ALOPECAREATA	8	8643938	0.008577	6.52e-18	159380	Ketchup liking || id:ebi-fl187-GCST90094787	TRUE	3.24e-13	0.00272891	436.118
rs2519074	A	G	0.051208	0.6858	finngen_R11_L12_ALOPECAREATA	9	30101393	0.009365	4.57e-08	159380	Ketchup liking || id:ebi-fl187-GCST90094787	TRUE	6.53e-06	0.00113008	180.314
rs4092286	A	T	-0.051037	0.4025	finngen_R11_L12_ALOPECAREATA	8	4842902	0.008804	6.79e-09	159380	Ketchup liking || id:ebi-fl187-GCST90094787	TRUE	5.92e-06	0.00125286	199.93
rs4730115	C	T	0.052113	0.5782	finngen_R11_L12_ALOPECAREATA	7	77833976	0.008675	1.91e-09	159380	Ketchup liking || id:ebi-fl187-GCST90094787	TRUE	2.1e-06	0.00132467	211.403
rs55688819	T	C	-0.050161	0.3203	finngen_R11_L12_ALOPECAREATA	3	71509778	0.009156	4.32e-08	159380	Ketchup liking || id:ebi-fl187-GCST90094787	TRUE	5.9e-06	0.00109556	174.8
rs6079439	G	A	-0.048605	0.5289	finngen_R11_L12_ALOPECAREATA	20	14415194	0.008571	1.44e-08	159380	Ketchup liking || id:ebi-fl187-GCST90094787	TRUE	1.9e-06	0.00117728	187.853
rs9322742	G	T	0.050677	0.3982	finngen_R11_L12_ALOPECAREATA	6	104005341	0.00874	6.74e-09	159380	Ketchup liking || id:ebi-fl187-GCST90094787	TRUE	1.27e-06	0.00123085	196.412
rs116309362	C	T	-0.227076	0.0237	finngen_R11_L12_ALOPECAREATA	6	32754876	0.024878	7.27e-20	157218	Kiwi liking || id:ebi-fl187-GCST90094788	TRUE	6.71e-12	0.00238618	376.044
rs1375566	A	G	-0.046368	0.6287	finngen_R11_L12_ALOPECAREATA	3	85642479	0.007452	4.95e-10	157218	Kiwi liking || id:ebi-fl187-GCST90094788	TRUE	5.94e-07	0.00100377	157.968
rs6965087	T	C	0.059298	0.3727	finngen_R11_L12_ALOPECAREATA	7	143703647	0.007414	1.32e-15	157218	Kiwi liking || id:ebi-fl187-GCST90094788	TRUE	2.32e-11	0.00164416	258.914
rs10772373	A	C	-0.052086	0.5704	finngen_R11_L12_ALOPECAREATA	12	11026969	0.009114	1.12e-08	156958	Lager liking || id:ebi-fl187-GCST90094789	TRUE	2.64e-05	0.00132958	208.964
rs1229984	C	T	0.166286	0.9745	finngen_R11_L12_ALOPECAREATA	4	100239319	0.028397	4.79e-09	156958	Lager liking || id:ebi-fl187-GCST90094789	TRUE	5.7e-06	0.00137424	215.992
rs17652520	A	G	-0.066015	0.2287	finngen_R11_L12_ALOPECAREATA	17	44098967	0.010754	8.4e-10	156958	Lager liking || id:ebi-fl187-GCST90094789	TRUE	2.2e-05	0.00153746	241.686
rs2234233	A	G	-0.084346	0.1674	finngen_R11_L12_ALOPECAREATA	5	9629529	0.01205	2.6e-12	156958	Lager liking || id:ebi-fl187-GCST90094789	TRUE	3.94e-07	0.00198313	311.882
rs2489033	G	A	0.0883	0.1115	finngen_R11_L12_ALOPECAREATA	10	102319021	0.014448	9.94e-10	156958	Lager liking || id:ebi-fl187-GCST90094789	TRUE	6.71e-07	0.00154484	242.847
rs281379	A	G	0.059566	0.5232	finngen_R11_L12_ALOPECAREATA	19	49214274	0.009027	4.2e-11	156958	Lager liking || id:ebi-fl187-GCST90094789	TRUE	5.49e-08	0.00177023	278.342
rs41851	G	T	-0.059381	0.2671	finngen_R11_L12_ALOPECAREATA	7	69013219	0.010193	5.73e-09	156958	Lager liking || id:ebi-fl187-GCST90094789	TRUE	3.32e-06	0.00138052	216.981
rs76084961	G	T	-0.071624	0.6225	finngen_R11_L12_ALOPECAREATA	3	85604041	0.009352	1.92e-14	156958	Lager liking || id:ebi-fl187-GCST90094789	TRUE	4.08e-10	0.00241104	379.341
rs7752448	G	A	-0.074444	0.1267	finngen_R11_L12_ALOPECAREATA	6	28301099	0.01355	3.95e-08	156958	Lager liking || id:ebi-fl187-GCST90094789	TRUE	0.000142147	0.00122639	192.726
rs9611859	A	G	-0.168948	0.0261	finngen_R11_L12_ALOPECAREATA	22	43129827	0.029491	1.02e-08	156958	Lager liking || id:ebi-fl187-GCST90094789	TRUE	1.28e-05	0.00145108	228.086
rs11170018	A	G	0.057905	0.2577	finngen_R11_L12_ALOPECAREATA	12	52550467	0.010041	8.12e-09	158453	Lamb liking || id:ebi-fl187-GCST90094790	TRUE	2.77e-05	0.00128279	203.521
rs3909727	G	A	0.074868	0.8362	finngen_R11_L12_ALOPECAREATA	11	126587382	0.011877	2.94e-10	158453	Lamb liking || id:ebi-fl187-GCST90094790	TRUE	3.8e-06	0.00153549	243.674
rs429358	C	T	-0.087224	0.1487	finngen_R11_L12_ALOPECAREATA	19	45411941	0.012365	1.78e-12	158453	Lamb liking || id:ebi-fl187-GCST90094790	TRUE	3.6e-08	0.00192617	305.793
rs4400143	T	C	0.066471	0.6872	finngen_R11_L12_ALOPECAREATA	5	164585515	0.00949	2.52e-12	158453	Lamb liking || id:ebi-fl187-GCST90094790	TRUE	2.55e-09	0.00189952	301.554
rs669948	A	G	-0.070053	0.7302	finngen_R11_L12_ALOPECAREATA	13	56231929	0.009925	1.73e-12	158453	Lamb liking || id:ebi-fl187-GCST90094790	TRUE	4.08e-09	0.0019336	306.975
rs7042475	G	A	0.054508	0.5084	finngen_R11_L12_ALOPECAREATA	9	15642883	0.008757	4.86e-10	158453	Lamb liking || id:ebi-fl187-GCST90094790	TRUE	1.25e-06	0.00148514	235.672
rs76395182	G	T	-0.058705	0.3529	finngen_R11_L12_ALOPECAREATA	3	85547337	0.009286	2.61e-10	158453	Lamb liking || id:ebi-fl187-GCST90094790	TRUE	1.39e-06	0.00157399	249.794
rs10119226	C	G	-0.057671	0.4155	finngen_R11_L12_ALOPECAREATA	9	4145662	0.00943595	9.85e-10	156639	F-acquired taste liking (derived food-liking factor) || id:ebi-fl187-GCST90094791	TRUE	2.44e-07	0.00161547	253.452
rs10124367	T	C	-0.0539714	0.3679	finngen_R11_L12_ALOPECAREATA	9	128488659	0.00964285	2.18e-08	156639	F-acquired taste liking (derived food-liking factor) || id:ebi-fl187-GCST90094791	TRUE	9.81e-06	0.00135479	212.498
rs10160758	C	T	-0.0617979	0.268	finngen_R11_L12_ALOPECAREATA	11	66673079	0.0104988	3.95e-09	156639	F-acquired taste liking (derived food-liking factor) || id:ebi-fl187-GCST90094791	TRUE	5.52e-06	0.00149838	235.054
rs10195287	T	C	-0.0570719	0.4235	finngen_R11_L12_ALOPECAREATA	2	160461478	0.00941103	1.32e-09	156639	F-acquired taste liking (derived food-liking factor) || id:ebi-fl187-GCST90094791	TRUE	5.29e-06	0.00159048	249.525
rs10839921	T	C	0.0545583	0.3571	finngen_R11_L12_ALOPECAREATA	11	7935616	0.00970503	1.89e-08	156639	F-acquired taste liking (derived food-liking factor) || id:ebi-fl187-GCST90094791	TRUE	4.25e-06	0.00136674	214.374
rs11012794	G	A	0.0595064	0.2932	finngen_R11_L12_ALOPECAREATA	10	22105035	0.0102149	5.7e-09	156639	F-acquired taste liking (derived food-liking factor) || id:ebi-fl187-GCST90094791	TRUE	1.77e-06	0.00146763	230.223
rs1123321	G	C	0.0631998	0.2579	finngen_R11_L12_ALOPECAREATA	16	83677410	0.0106293	2.75e-09	156639	F-acquired taste liking (derived food-liking factor) || id:ebi-fl187-GCST90094791	TRUE	1.41e-06	0.00152889	239.847
rs11638106	T	C	0.052204	0.4434	finngen_R11_L12_ALOPECAREATA	15	51969295	0.00936039	2.45e-08	156639	F-acquired taste liking (derived food-liking factor) || id:ebi-fl187-GCST90094791	TRUE	1.77e-05	0.00134517	210.986
rs11790555	C	T	0.0709672	0.1985	finngen_R11_L12_ALOPECAREATA	9	23703152	0.0116582	1.15e-09	156639	F-acquired taste liking (derived food-liking factor) || id:ebi-fl187-GCST90094791	TRUE	6.22e-07	0.00160254	251.42
rs12455474	G	T	0.0554345	0.4015	finngen_R11_L12_ALOPECAREATA	18	50705765	0.00948612	5.1e-09	156639	F-acquired taste liking (derived food-liking factor) || id:ebi-fl187-GCST90094791	TRUE	1.01e-06	0.00147686	231.674
rs13262595	G	A	0.0559323	0.4363	finngen_R11_L12_ALOPECAREATA	8	143316970	0.00937663	2.45e-09	156639	F-acquired taste liking (derived food-liking factor) || id:ebi-fl187-GCST90094791	TRUE	5.93e-06	0.00153882	241.408
rs138799955	G	A	0.064755	0.2748	finngen_R11_L12_ALOPECAREATA	2	77319073	0.0104166	5.08e-10	156639	F-acquired taste liking (derived food-liking factor) || id:ebi-fl187-GCST90094791	TRUE	7.94e-06	0.00167129	262.224
rs1391438	C	T	-0.0561824	0.3137	finngen_R11_L12_ALOPECAREATA	4	106151843	0.0100219	2.07e-08	156639	F-acquired taste liking (derived food-liking factor) || id:ebi-fl187-GCST90094791	TRUE	9.64e-06	0.00135912	213.179
rs1937522	G	A	-0.0529924	0.4742	finngen_R11_L12_ALOPECAREATA	13	68080817	0.00931263	1.27e-08	156639	F-acquired taste liking (derived food-liking factor) || id:ebi-fl187-GCST90094791	TRUE	2.25e-05	0.00140036	219.656
rs2236295	T	G	0.0734181	0.3992	finngen_R11_L12_ALOPECAREATA	10	64564892	0.00949518	1.06e-14	156639	F-acquired taste liking (derived food-liking factor) || id:ebi-fl187-GCST90094791	TRUE	7.22e-11	0.00258557	406.046
rs3105049	T	C	-0.106694	0.2715	finngen_R11_L12_ALOPECAREATA	13	55941509	0.010456	1.9e-24	156639	F-acquired taste liking (derived food-liking factor) || id:ebi-fl187-GCST90094791	TRUE	8e-18	0.00450305	708.534
rs34388845	G	A	-0.0752146	0.2125	finngen_R11_L12_ALOPECAREATA	6	28578286	0.0113673	3.67e-11	156639	F-acquired taste liking (derived food-liking factor) || id:ebi-fl187-GCST90094791	TRUE	1.65e-08	0.00189341	297.14
rs4684095	C	T	0.0567871	0.2845	finngen_R11_L12_ALOPECAREATA	3	12047765	0.0103066	3.59e-08	156639	F-acquired taste liking (derived food-liking factor) || id:ebi-fl187-GCST90094791	TRUE	0.000184805	0.00131287	205.914
rs4858697	G	A	0.0640309	0.418	finngen_R11_L12_ALOPECAREATA	3	25116582	0.00942787	1.11e-11	156639	F-acquired taste liking (derived food-liking factor) || id:ebi-fl187-GCST90094791	TRUE	2.65e-07	0.00199484	313.09
rs504675	T	C	0.0685996	0.3508	finngen_R11_L12_ALOPECAREATA	2	45154689	0.00974416	1.92e-12	156639	F-acquired taste liking (derived food-liking factor) || id:ebi-fl187-GCST90094791	TRUE	1.95e-09	0.00214344	336.463
rs511450	A	G	-0.060333	0.2923	finngen_R11_L12_ALOPECAREATA	1	88775156	0.0102241	3.61e-09	156639	F-acquired taste liking (derived food-liking factor) || id:ebi-fl187-GCST90094791	TRUE	1.25e-05	0.00150597	236.247
rs55804009	A	C	0.0835097	0.1401	finngen_R11_L12_ALOPECAREATA	18	1848629	0.0133974	4.57e-10	156639	F-acquired taste liking (derived food-liking factor) || id:ebi-fl187-GCST90094791	TRUE	1.2e-06	0.00168031	263.642
rs55872725	T	C	0.0718905	0.4046	finngen_R11_L12_ALOPECAREATA	16	53809123	0.00947428	3.25e-14	156639	F-acquired taste liking (derived food-liking factor) || id:ebi-fl187-GCST90094791	TRUE	1.14e-08	0.00249005	391.007
rs6791295	G	A	0.0559233	0.3648	finngen_R11_L12_ALOPECAREATA	3	134161180	0.00966008	7.08e-09	156639	F-acquired taste liking (derived food-liking factor) || id:ebi-fl187-GCST90094791	TRUE	0.000202549	0.00144938	227.355
rs6841352	T	G	-0.0546389	0.4615	finngen_R11_L12_ALOPECAREATA	4	90781655	0.00932792	4.7e-09	156639	F-acquired taste liking (derived food-liking factor) || id:ebi-fl187-GCST90094791	TRUE	1.02e-06	0.00148386	232.772
rs7610856	A	C	0.0621514	0.4323	finngen_R11_L12_ALOPECAREATA	3	71579022	0.00938666	3.56e-11	156639	F-acquired taste liking (derived food-liking factor) || id:ebi-fl187-GCST90094791	TRUE	8.71e-08	0.00189599	297.546
rs7652683	C	T	-0.091138	0.35	finngen_R11_L12_ALOPECAREATA	3	85603462	0.00974928	8.92e-21	156639	F-acquired taste liking (derived food-liking factor) || id:ebi-fl187-GCST90094791	TRUE	9.25e-15	0.00377929	594.222
rs7655455	T	C	0.0672686	0.3378	finngen_R11_L12_ALOPECAREATA	4	152967941	0.00983193	7.82e-12	156639	F-acquired taste liking (derived food-liking factor) || id:ebi-fl187-GCST90094791	TRUE	1.72e-08	0.00202443	317.744
rs786272	A	G	-0.056886	0.34	finngen_R11_L12_ALOPECAREATA	2	145670892	0.00981639	6.83e-09	156639	F-acquired taste liking (derived food-liking factor) || id:ebi-fl187-GCST90094791	TRUE	7.87e-07	0.00145233	227.819
rs7991820	C	A	0.0597074	0.2556	finngen_R11_L12_ALOPECAREATA	13	108104998	0.0106606	2.13e-08	156639	F-acquired taste liking (derived food-liking factor) || id:ebi-fl187-GCST90094791	TRUE	0.00102687	0.00135661	212.784
rs80028338	C	A	-0.0991435	0.2051	finngen_R11_L12_ALOPECAREATA	17	44161470	0.0115166	7.39e-18	156639	F-acquired taste liking (derived food-liking factor) || id:ebi-fl187-GCST90094791	TRUE	3.23e-11	0.00320506	503.646
rs814573	T	A	-0.0828972	0.1806	finngen_R11_L12_ALOPECAREATA	19	45424351	0.0120881	6.99e-12	156639	F-acquired taste liking (derived food-liking factor) || id:ebi-fl187-GCST90094791	TRUE	1.18e-07	0.00203387	319.228
rs838133	G	A	0.0602695	0.4506	finngen_R11_L12_ALOPECAREATA	19	49259529	0.00934595	1.13e-10	156639	F-acquired taste liking (derived food-liking factor) || id:ebi-fl187-GCST90094791	TRUE	3.32e-08	0.00179848	282.216
rs922234	G	C	0.072201	0.3326	finngen_R11_L12_ALOPECAREATA	5	153159954	0.00986982	2.57e-13	156639	F-acquired taste liking (derived food-liking factor) || id:ebi-fl187-GCST90094791	TRUE	4.79e-10	0.00231433	363.35
rs9817162	T	C	0.0583084	0.4333	finngen_R11_L12_ALOPECAREATA	3	115148392	0.0093841	5.18e-10	156639	F-acquired taste liking (derived food-liking factor) || id:ebi-fl187-GCST90094791	TRUE	1.83e-05	0.00166968	261.971
rs11209839	C	T	0.04051	0.3196	finngen_R11_L12_ALOPECAREATA	1	41773004	0.007245	2.28e-08	159451	Lemon liking || id:ebi-fl187-GCST90094792	TRUE	4.22e-05	0.000713716	113.883
rs12637791	G	T	-0.04076	0.6487	finngen_R11_L12_ALOPECAREATA	3	85525323	0.007076	8.44e-09	159451	Lemon liking || id:ebi-fl187-GCST90094792	TRUE	3.13e-06	0.000757217	120.829
rs12980837	T	A	-0.051745	0.1801	finngen_R11_L12_ALOPECAREATA	19	31013279	0.008876	5.58e-09	159451	Lemon liking || id:ebi-fl187-GCST90094792	TRUE	7.26e-05	0.000790754	126.185
rs6964833	C	T	-0.042092	0.2566	finngen_R11_L12_ALOPECAREATA	7	74101909	0.007713	4.87e-08	159451	Lemon liking || id:ebi-fl187-GCST90094792	TRUE	8.46e-06	0.00067594	107.851
rs786272	A	G	-0.040269	0.6599	finngen_R11_L12_ALOPECAREATA	2	145670892	0.007141	1.73e-08	159451	Lemon liking || id:ebi-fl187-GCST90094792	TRUE	1.64e-06	0.000727874	116.143
rs1572198	T	C	-0.046067	0.2594	finngen_R11_L12_ALOPECAREATA	13	58330048	0.007671	1.93e-09	159108	F-lentils/beans liking (derived food-liking factor) || id:ebi-fl187-GCST90094793	TRUE	1.57e-06	0.000815387	129.839
rs2287922	A	G	-0.041411	0.5354	finngen_R11_L12_ALOPECAREATA	19	49232226	0.006695	6.26e-10	159108	F-lentils/beans liking (derived food-liking factor) || id:ebi-fl187-GCST90094793	TRUE	2.24e-07	0.000853137	135.855
rs142816576	C	G	0.190961	0.023	finngen_R11_L12_ALOPECAREATA	11	125732001	0.03496	4.73e-08	158306	Liver liking || id:ebi-fl187-GCST90094794	TRUE	0.00327775	0.00163886	259.864
rs2280406	A	G	0.074396	0.5032	finngen_R11_L12_ALOPECAREATA	3	49941436	0.01013	2.11e-13	158306	Liver liking || id:ebi-fl187-GCST90094794	TRUE	3.44e-10	0.00276727	439.285
rs2732611	C	A	-0.070925	0.2062	finngen_R11_L12_ALOPECAREATA	17	44365487	0.013008	4.99e-08	158306	Liver liking || id:ebi-fl187-GCST90094794	TRUE	8.9e-05	0.00164675	261.118
rs3013326	G	C	-0.062437	0.7256	finngen_R11_L12_ALOPECAREATA	13	56011335	0.011416	4.54e-08	158306	Liver liking || id:ebi-fl187-GCST90094794	TRUE	6.11e-06	0.00155237	246.129
rs3909727	G	A	0.083773	0.8362	finngen_R11_L12_ALOPECAREATA	11	126587382	0.013731	1.07e-09	158306	Liver liking || id:ebi-fl187-GCST90094794	TRUE	8.6e-06	0.00192248	304.923
rs55872725	T	C	0.078008	0.4046	finngen_R11_L12_ALOPECAREATA	16	53809123	0.01034	4.62e-14	158306	Liver liking || id:ebi-fl187-GCST90094794	TRUE	1.53e-08	0.00293186	465.49
rs6041372	C	T	0.064025	0.277	finngen_R11_L12_ALOPECAREATA	20	12450018	0.011517	2.74e-08	158306	Liver liking || id:ebi-fl187-GCST90094794	TRUE	0.000159257	0.0016419	260.347
rs62148565	G	T	-0.085172	0.148	finngen_R11_L12_ALOPECAREATA	2	59490261	0.014508	4.37e-09	158306	Liver liking || id:ebi-fl187-GCST90094794	TRUE	1.48e-06	0.00182947	290.143
rs66632973	T	A	-0.091338	0.7185	finngen_R11_L12_ALOPECAREATA	3	85585552	0.012544	3.35e-13	158306	Liver liking || id:ebi-fl187-GCST90094794	TRUE	2.78e-09	0.00337472	536.041
rs814573	T	A	-0.088142	0.1805	finngen_R11_L12_ALOPECAREATA	19	45424351	0.01358	8.64e-11	158306	Liver liking || id:ebi-fl187-GCST90094794	TRUE	6.61e-07	0.00229838	364.681
rs838145	A	G	0.103161	0.5431	finngen_R11_L12_ALOPECAREATA	19	49248730	0.010223	6.36e-24	158306	Liver liking || id:ebi-fl187-GCST90094794	TRUE	1.38e-17	0.00528156	840.531
rs9876127	G	T	-0.061104	0.6765	finngen_R11_L12_ALOPECAREATA	3	44462597	0.010809	1.59e-08	158306	Liver liking || id:ebi-fl187-GCST90094794	TRUE	2.41e-06	0.00163422	259.128
rs10898126	T	G	-0.0759952	0.4069	finngen_R11_L12_ALOPECAREATA	11	83188844	0.0134267	1.51e-08	154998	F-low caloric food liking (derived food-liking factor) || id:ebi-fl187-GCST90094795	TRUE	2.95e-05	0.00278752	433.263
rs11879227	G	A	0.103389	0.1835	finngen_R11_L12_ALOPECAREATA	19	46193351	0.0170404	1.3e-09	154998	F-low caloric food liking (derived food-liking factor) || id:ebi-fl187-GCST90094795	TRUE	6.62e-06	0.00320308	498.061
rs224111	A	G	-0.074476	0.3913	finngen_R11_L12_ALOPECAREATA	10	64552010	0.0135151	3.58e-08	154998	F-low caloric food liking (derived food-liking factor) || id:ebi-fl187-GCST90094795	TRUE	1.79e-05	0.00264226	410.626
rs4364183	A	G	-0.0978716	0.2857	finngen_R11_L12_ALOPECAREATA	3	18809536	0.0146009	2.04e-11	154998	F-low caloric food liking (derived food-liking factor) || id:ebi-fl187-GCST90094795	TRUE	1.78e-07	0.00390962	608.355
rs4486206	G	A	0.0858896	0.2332	finngen_R11_L12_ALOPECAREATA	8	10127970	0.0155981	3.66e-08	154998	F-low caloric food liking (derived food-liking factor) || id:ebi-fl187-GCST90094795	TRUE	8.28e-06	0.00263829	410.007
rs933738	G	A	0.102489	0.1728	finngen_R11_L12_ALOPECAREATA	12	49943122	0.0174461	4.24e-09	154998	F-low caloric food liking (derived food-liking factor) || id:ebi-fl187-GCST90094795	TRUE	1.73e-05	0.00300287	466.836
rs9537116	A	G	0.117118	0.2656	finngen_R11_L12_ALOPECAREATA	13	56016414	0.0149347	4.43e-15	154998	F-low caloric food liking (derived food-liking factor) || id:ebi-fl187-GCST90094795	TRUE	5.05e-11	0.00535099	833.847
rs11767283	G	A	0.061072	0.2199	finngen_R11_L12_ALOPECAREATA	7	121947456	0.011076	3.53e-08	156695	Mackerel liking || id:ebi-fl187-GCST90094796	TRUE	2.39e-06	0.00127965	200.768
rs11859365	C	A	0.089313	0.2533	finngen_R11_L12_ALOPECAREATA	16	83683945	0.010464	1.45e-17	156695	Mackerel liking || id:ebi-fl187-GCST90094796	TRUE	9.85e-13	0.00301745	474.245
rs2110529	C	T	-0.062691	0.4716	finngen_R11_L12_ALOPECAREATA	2	59497127	0.009145	7.19e-12	156695	Mackerel liking || id:ebi-fl187-GCST90094796	TRUE	4.86e-09	0.00195874	307.523
rs2413045	G	A	-0.068441	0.7996	finngen_R11_L12_ALOPECAREATA	22	31665862	0.011381	1.84e-09	156695	Mackerel liking || id:ebi-fl187-GCST90094796	TRUE	3.19e-06	0.00150118	235.578
rs2859972	G	T	-0.063478	0.2426	finngen_R11_L12_ALOPECAREATA	7	18373516	0.010621	2.31e-09	156695	Mackerel liking || id:ebi-fl187-GCST90094796	TRUE	8.54e-06	0.00148079	232.373
rs35866622	T	C	-0.068605	0.4977	finngen_R11_L12_ALOPECAREATA	19	49218060	0.009144	6.38e-14	156695	Mackerel liking || id:ebi-fl187-GCST90094796	TRUE	4.04e-10	0.00235327	369.611
rs4486067	C	T	-0.093673	0.1667	finngen_R11_L12_ALOPECAREATA	6	28650523	0.012226	1.88e-14	156695	Mackerel liking || id:ebi-fl187-GCST90094796	TRUE	1.56e-10	0.00243779	382.918
rs4528931	G	C	-0.052515	0.657	finngen_R11_L12_ALOPECAREATA	3	118339332	0.009604	4.57e-08	156695	Mackerel liking || id:ebi-fl187-GCST90094796	TRUE	7.09e-05	0.00124296	195.005
rs56072903	C	T	-0.065956	0.203	finngen_R11_L12_ALOPECAREATA	17	44013966	0.01166	1.56e-08	156695	Mackerel liking || id:ebi-fl187-GCST90094796	TRUE	4.4e-05	0.00140764	220.879
rs56094641	G	A	0.075354	0.4055	finngen_R11_L12_ALOPECAREATA	16	53806453	0.009291	5.17e-16	156695	Mackerel liking || id:ebi-fl187-GCST90094796	TRUE	6.42e-10	0.0027377	430.156
rs59660104	G	C	-0.057446	0.2971	finngen_R11_L12_ALOPECAREATA	9	82590318	0.010342	2.81e-08	156695	Mackerel liking || id:ebi-fl187-GCST90094796	TRUE	7.1e-06	0.00137831	216.269
rs61043970	G	T	-0.071293	0.3316	finngen_R11_L12_ALOPECAREATA	18	52881622	0.009708	2.12e-13	156695	Mackerel liking || id:ebi-fl187-GCST90094796	TRUE	7.52e-10	0.00225307	353.838
rs62171962	T	C	0.078199	0.241	finngen_R11_L12_ALOPECAREATA	2	77224930	0.010651	2.15e-13	156695	Mackerel liking || id:ebi-fl187-GCST90094796	TRUE	7.83e-09	0.00223713	351.329
rs726610	T	C	-0.07772	0.6495	finngen_R11_L12_ALOPECAREATA	3	85551403	0.009548	4.05e-16	156695	Mackerel liking || id:ebi-fl187-GCST90094796	TRUE	1.63e-11	0.00275019	432.124
rs10091592	C	T	0.056213	0.5844	finngen_R11_L12_ALOPECAREATA	8	113653100	0.010087	2.52e-08	159348	Marzipan liking || id:ebi-fl187-GCST90094797	TRUE	9.5e-06	0.00153493	244.961
rs11084735	G	A	-0.060696	0.326	finngen_R11_L12_ALOPECAREATA	19	33927000	0.010434	6.03e-09	159348	Marzipan liking || id:ebi-fl187-GCST90094797	TRUE	1.27e-05	0.00161893	258.388
rs13239071	A	G	-0.061763	0.3355	finngen_R11_L12_ALOPECAREATA	7	1664350	0.010325	2.24e-09	159348	Marzipan liking || id:ebi-fl187-GCST90094797	TRUE	4.77e-05	0.00170088	271.491
rs1566201	A	G	-0.072458	0.2052	finngen_R11_L12_ALOPECAREATA	1	82253961	0.012141	2.42e-09	159348	Marzipan liking || id:ebi-fl187-GCST90094797	TRUE	7.22e-07	0.00171253	273.353
rs195514	C	T	-0.054506	0.3916	finngen_R11_L12_ALOPECAREATA	6	116205351	0.009991	4.91e-08	159348	Marzipan liking || id:ebi-fl187-GCST90094797	TRUE	0.000129052	0.00141563	225.895
rs6141724	G	T	-0.056092	0.3701	finngen_R11_L12_ALOPECAREATA	20	31037635	0.010193	3.77e-08	159348	Marzipan liking || id:ebi-fl187-GCST90094797	TRUE	5.86e-06	0.00146697	234.1
rs7386735	C	T	-0.070782	0.6723	finngen_R11_L12_ALOPECAREATA	8	144245514	0.010503	1.62e-11	159348	Marzipan liking || id:ebi-fl187-GCST90094797	TRUE	1.47e-08	0.00220757	352.546
rs1069571	G	A	0.081235	0.9157	finngen_R11_L12_ALOPECAREATA	16	65873458	0.014351	1.52e-08	159361	Mayonnaise liking || id:ebi-fl187-GCST90094798	TRUE	1.11e-05	0.00101882	162.524
rs12698842	T	G	0.046773	0.3218	finngen_R11_L12_ALOPECAREATA	7	69542857	0.008461	3.26e-08	159361	Mayonnaise liking || id:ebi-fl187-GCST90094798	TRUE	1.98e-05	0.000954914	152.32
rs2157992	G	A	-0.043967	0.5362	finngen_R11_L12_ALOPECAREATA	17	15928885	0.007955	3.29e-08	159361	Mayonnaise liking || id:ebi-fl187-GCST90094798	TRUE	3.47e-05	0.000961482	153.368
rs35779991	C	T	0.049179	0.5302	finngen_R11_L12_ALOPECAREATA	3	25090477	0.007986	7.43e-10	159361	Mayonnaise liking || id:ebi-fl187-GCST90094798	TRUE	1.25e-06	0.00120487	192.239
rs6435043	G	C	0.048853	0.3141	finngen_R11_L12_ALOPECAREATA	2	200900974	0.008549	1.12e-08	159361	Mayonnaise liking || id:ebi-fl187-GCST90094798	TRUE	1.41e-06	0.00102835	164.046
rs710361	T	C	-0.049973	0.2637	finngen_R11_L12_ALOPECAREATA	5	87141484	0.009066	3.57e-08	159361	Mayonnaise liking || id:ebi-fl187-GCST90094798	TRUE	0.000216895	0.000969763	154.691
rs7187250	A	C	0.061155	0.3953	finngen_R11_L12_ALOPECAREATA	16	53810546	0.008107	4.64e-14	159361	Mayonnaise liking || id:ebi-fl187-GCST90094798	TRUE	1.62e-09	0.00178797	285.44
rs7724361	G	A	-0.051711	0.5114	finngen_R11_L12_ALOPECAREATA	5	166810879	0.007921	6.71e-11	159361	Mayonnaise liking || id:ebi-fl187-GCST90094798	TRUE	3.12e-08	0.00133632	213.239
rs814573	T	A	-0.067011	0.1806	finngen_R11_L12_ALOPECAREATA	19	45424351	0.010602	2.63e-10	159361	Mayonnaise liking || id:ebi-fl187-GCST90094798	TRUE	1.43e-06	0.00132903	212.075
rs838133	G	A	0.073695	0.5494	finngen_R11_L12_ALOPECAREATA	19	49259529	0.008186	2.29e-19	159361	Mayonnaise liking || id:ebi-fl187-GCST90094798	TRUE	1.42e-14	0.00268897	429.667
rs1006945	T	G	-0.0674092	0.4705	finngen_R11_L12_ALOPECAREATA	20	37458009	0.0120056	1.97e-08	158509	F-meat liking (derived food-liking factor) || id:ebi-fl187-GCST90094799	TRUE	3.95e-06	0.00226409	359.687
rs11911432	G	T	0.0804206	0.2292	finngen_R11_L12_ALOPECAREATA	21	34370555	0.0142567	1.69e-08	158509	F-meat liking (derived food-liking factor) || id:ebi-fl187-GCST90094799	TRUE	5.97e-05	0.00228518	363.046
rs2733481	A	G	0.0709336	0.4507	finngen_R11_L12_ALOPECAREATA	3	17320397	0.0120434	3.87e-09	158509	F-meat liking (derived food-liking factor) || id:ebi-fl187-GCST90094799	TRUE	3.04e-05	0.00249133	395.878
rs429358	C	T	-0.166912	0.1486	finngen_R11_L12_ALOPECAREATA	19	45411941	0.0168469	3.86e-23	158509	F-meat liking (derived food-liking factor) || id:ebi-fl187-GCST90094799	TRUE	1.86e-15	0.00704953	1125.33
rs61880662	G	A	-0.0923115	0.1491	finngen_R11_L12_ALOPECAREATA	11	30901989	0.0168236	4.09e-08	158509	F-meat liking (derived food-liking factor) || id:ebi-fl187-GCST90094799	TRUE	1.77e-05	0.00216221	343.467
rs72614026	C	T	0.157301	0.0492	finngen_R11_L12_ALOPECAREATA	8	143403979	0.0277057	1.37e-08	158509	F-meat liking (derived food-liking factor) || id:ebi-fl187-GCST90094799	TRUE	7.83e-06	0.00231499	367.792
rs75189942	T	C	-0.147684	0.0534	finngen_R11_L12_ALOPECAREATA	3	62428323	0.0266528	3.01e-08	158509	F-meat liking (derived food-liking factor) || id:ebi-fl187-GCST90094799	TRUE	5.81e-05	0.00220498	350.277
rs76395182	G	T	-0.0834494	0.3529	finngen_R11_L12_ALOPECAREATA	3	85547337	0.0125396	2.84e-11	158509	F-meat liking (derived food-liking factor) || id:ebi-fl187-GCST90094799	TRUE	3.21e-07	0.00318053	505.744
rs8083301	T	A	-0.0775902	0.3508	finngen_R11_L12_ALOPECAREATA	18	21078579	0.0125567	6.44e-10	158509	F-meat liking (derived food-liking factor) || id:ebi-fl187-GCST90094799	TRUE	6.87e-07	0.00274209	435.834
rs9393688	T	A	-0.08098	0.2641	finngen_R11_L12_ALOPECAREATA	6	26207174	0.0135926	2.56e-09	158509	F-meat liking (derived food-liking factor) || id:ebi-fl187-GCST90094799	TRUE	1.22e-06	0.00254901	405.068
rs10275706	A	G	0.039769	0.2606	finngen_R11_L12_ALOPECAREATA	7	39240484	0.00687	7.14e-09	159441	Melon liking || id:ebi-fl187-GCST90094800	TRUE	0.000158716	0.000609499	97.2372
rs80202633	T	A	-0.064357	0.0739	finngen_R11_L12_ALOPECAREATA	2	59365970	0.011676	3.57e-08	159441	Melon liking || id:ebi-fl187-GCST90094800	TRUE	9.52e-05	0.000566923	90.4409
rs10801821	G	T	-0.045278	0.4424	finngen_R11_L12_ALOPECAREATA	1	91123663	0.008094	2.24e-08	159434	Milk chocolate liking || id:ebi-fl187-GCST90094801	TRUE	6.18e-06	0.00101144	161.42
rs182549	T	C	0.063592	0.7455	finngen_R11_L12_ALOPECAREATA	2	136616754	0.009186	4.48e-12	159434	Milk chocolate liking || id:ebi-fl187-GCST90094801	TRUE	4.5e-08	0.00153451	245.026
rs2287922	A	G	0.07092	0.5355	finngen_R11_L12_ALOPECAREATA	19	49232226	0.007999	7.78e-19	159434	Milk chocolate liking || id:ebi-fl187-GCST90094801	TRUE	8.11e-14	0.00250215	399.923
rs2472297	T	C	-0.052011	0.2635	finngen_R11_L12_ALOPECAREATA	15	75027880	0.009045	8.96e-09	159434	Milk chocolate liking || id:ebi-fl187-GCST90094801	TRUE	2.94e-06	0.00104996	167.574
rs9869182	C	T	-0.063468	0.7769	finngen_R11_L12_ALOPECAREATA	3	12893668	0.009635	4.52e-11	159434	Milk chocolate liking || id:ebi-fl187-GCST90094801	TRUE	2.9e-08	0.00139638	222.939
rs10128495	T	G	0.079113	0.3346	finngen_R11_L12_ALOPECAREATA	10	21123825	0.0134843	4.44e-09	159393	Milky sweets liking || id:ebi-fl187-GCST90094802	TRUE	1.39e-05	0.00278698	445.46
rs182549	T	C	0.0846878	0.2545	finngen_R11_L12_ALOPECAREATA	2	136616754	0.0146071	6.72e-09	159393	Milky sweets liking || id:ebi-fl187-GCST90094802	TRUE	6.53e-06	0.00272149	434.964
rs2418768	T	C	-0.0762537	0.4301	finngen_R11_L12_ALOPECAREATA	10	107355367	0.0128513	2.97e-09	159393	Milky sweets liking || id:ebi-fl187-GCST90094802	TRUE	0.000263738	0.00285049	455.64
rs2472297	T	C	-0.08673	0.2635	finngen_R11_L12_ALOPECAREATA	15	75027880	0.0144429	1.91e-09	159393	Milky sweets liking || id:ebi-fl187-GCST90094802	TRUE	9.92e-07	0.00291959	466.718
rs3088215	C	A	0.0972712	0.3968	finngen_R11_L12_ALOPECAREATA	16	28853996	0.0130052	7.46e-14	159393	Milky sweets liking || id:ebi-fl187-GCST90094802	TRUE	4.45e-09	0.0045293	725.213
rs4547160	G	T	0.083001	0.3444	finngen_R11_L12_ALOPECAREATA	12	63503650	0.01339	5.69e-10	159393	Milky sweets liking || id:ebi-fl187-GCST90094802	TRUE	6.86e-07	0.00311099	497.41
rs4908963	C	T	-0.073947	0.4524	finngen_R11_L12_ALOPECAREATA	3	17758260	0.0127832	7.26e-09	159393	Milky sweets liking || id:ebi-fl187-GCST90094802	TRUE	1.22e-05	0.0027093	433.011
rs4953152	A	G	-0.115574	0.3078	finngen_R11_L12_ALOPECAREATA	2	45170153	0.0137842	5.09e-17	159393	Milky sweets liking || id:ebi-fl187-GCST90094802	TRUE	1.19e-12	0.0056918	912.414
rs838133	G	A	-0.119729	0.4506	finngen_R11_L12_ALOPECAREATA	19	49259529	0.0127877	7.77e-21	159393	Milky sweets liking || id:ebi-fl187-GCST90094802	TRUE	1.22e-15	0.00709749	1139.36
rs9694306	C	T	0.0905686	0.3098	finngen_R11_L12_ALOPECAREATA	8	64627491	0.0137595	4.63e-11	159393	Milky sweets liking || id:ebi-fl187-GCST90094802	TRUE	4.27e-08	0.00350786	561.088
rs11859365	C	A	0.039778	0.2532	finngen_R11_L12_ALOPECAREATA	16	83683945	0.007242	3.98e-08	159454	Mushroom liking || id:ebi-fl187-GCST90094803	TRUE	6.38e-06	0.000598389	95.4715
rs11885856	A	C	0.057395	0.8816	finngen_R11_L12_ALOPECAREATA	2	162184396	0.009795	4.67e-09	159454	Mushroom liking || id:ebi-fl187-GCST90094803	TRUE	9.71e-07	0.000687704	109.731
rs2073398	G	C	-0.067438	0.3248	finngen_R11_L12_ALOPECAREATA	22	24999104	0.006867	9.57e-23	159454	Mushroom liking || id:ebi-fl187-GCST90094803	TRUE	1.86e-16	0.00199475	318.702
rs3807688	G	A	-0.04024	0.2719	finngen_R11_L12_ALOPECAREATA	7	77783782	0.007097	1.44e-08	159454	Mushroom liking || id:ebi-fl187-GCST90094803	TRUE	0.000265269	0.00064113	102.295
rs4347883	C	T	-0.036926	0.4488	finngen_R11_L12_ALOPECAREATA	2	44185129	0.006353	6.19e-09	159454	Mushroom liking || id:ebi-fl187-GCST90094803	TRUE	3.03e-06	0.000674616	107.641
rs6804842	G	A	0.036395	0.5739	finngen_R11_L12_ALOPECAREATA	3	25106437	0.006393	1.28e-08	159454	Mushroom liking || id:ebi-fl187-GCST90094803	TRUE	8.36e-06	0.00064783	103.365
rs838133	G	A	0.049697	0.5493	finngen_R11_L12_ALOPECAREATA	19	49259529	0.006518	2.49e-14	159454	Mushroom liking || id:ebi-fl187-GCST90094803	TRUE	7.23e-11	0.00122289	195.231
rs10043587	G	A	0.0815304	0.481	finngen_R11_L12_ALOPECAREATA	5	144130459	0.0129919	3.49e-10	158547	F-oily fish liking (derived food-liking factor) || id:ebi-fl187-GCST90094804	TRUE	1.94e-07	0.00331881	527.932
rs10219331	T	C	0.0719213	0.4255	finngen_R11_L12_ALOPECAREATA	11	132697663	0.013129	4.3e-08	158547	F-oily fish liking (derived food-liking factor) || id:ebi-fl187-GCST90094804	TRUE	8.68e-06	0.00252892	401.964
rs16961150	G	C	0.104201	0.2499	finngen_R11_L12_ALOPECAREATA	16	83681015	0.0149929	3.65e-12	158547	F-oily fish liking (derived food-liking factor) || id:ebi-fl187-GCST90094804	TRUE	2.96e-08	0.00407063	648.015
rs1724417	G	A	-0.100551	0.1727	finngen_R11_L12_ALOPECAREATA	17	43672118	0.0171732	4.77e-09	158547	F-oily fish liking (derived food-liking factor) || id:ebi-fl187-GCST90094804	TRUE	1.44e-06	0.00288907	459.375
rs2110529	C	T	-0.0967877	0.4716	finngen_R11_L12_ALOPECAREATA	2	59497127	0.0130035	9.83e-14	158547	F-oily fish liking (derived food-liking factor) || id:ebi-fl187-GCST90094804	TRUE	2.21e-10	0.00466882	743.69
rs3105049	T	C	-0.105892	0.2715	finngen_R11_L12_ALOPECAREATA	13	55941509	0.0145958	4.02e-13	158547	F-oily fish liking (derived food-liking factor) || id:ebi-fl187-GCST90094804	TRUE	1.34e-09	0.00443564	706.382
rs3106840	A	G	-0.096187	0.2173	finngen_R11_L12_ALOPECAREATA	2	44858586	0.0157398	9.9e-10	158547	F-oily fish liking (derived food-liking factor) || id:ebi-fl187-GCST90094804	TRUE	9.53e-07	0.00314716	500.541
rs55865909	A	G	-0.108346	0.1215	finngen_R11_L12_ALOPECAREATA	16	6510511	0.0198687	4.95e-08	158547	F-oily fish liking (derived food-liking factor) || id:ebi-fl187-GCST90094804	TRUE	7.72e-06	0.00250597	398.308
rs62033400	G	A	0.0724978	0.3958	finngen_R11_L12_ALOPECAREATA	16	53811788	0.0132739	4.72e-08	158547	F-oily fish liking (derived food-liking factor) || id:ebi-fl187-GCST90094804	TRUE	2.67e-05	0.00251383	399.56
rs62171962	T	C	0.092142	0.2407	finngen_R11_L12_ALOPECAREATA	2	77224930	0.0151839	1.29e-09	158547	F-oily fish liking (derived food-liking factor) || id:ebi-fl187-GCST90094804	TRUE	3.01e-06	0.00310338	493.556
rs6800021	A	G	0.0803028	0.4216	finngen_R11_L12_ALOPECAREATA	3	50190346	0.0131451	1e-09	158547	F-oily fish liking (derived food-liking factor) || id:ebi-fl187-GCST90094804	TRUE	1.89e-07	0.003145	500.197
rs967168	A	C	0.0795673	0.3767	finngen_R11_L12_ALOPECAREATA	5	164621218	0.0133962	2.86e-09	158547	F-oily fish liking (derived food-liking factor) || id:ebi-fl187-GCST90094804	TRUE	4.48e-07	0.00297298	472.756
rs2186120	A	G	0.033671	0.5274	finngen_R11_L12_ALOPECAREATA	1	66453163	0.006065	2.85e-08	159518	Onion liking || id:ebi-fl187-GCST90094805	TRUE	3.18e-06	0.000565166	90.204
rs6771804	T	A	0.044935	0.3179	finngen_R11_L12_ALOPECAREATA	3	84983918	0.006458	3.5e-12	159518	Onion liking || id:ebi-fl187-GCST90094805	TRUE	5.31e-09	0.000875665	139.805
rs6808550	G	A	0.035918	0.5726	finngen_R11_L12_ALOPECAREATA	3	25107866	0.006106	4.07e-09	159518	Onion liking || id:ebi-fl187-GCST90094805	TRUE	2.86e-06	0.000631452	100.79
rs7511986	A	G	0.094484	0.6966	finngen_R11_L12_ALOPECAREATA	1	248527810	0.006546	4e-47	159518	Onion liking || id:ebi-fl187-GCST90094805	TRUE	9.29e-30	0.00377351	604.215
rs838133	G	A	0.040429	0.5493	finngen_R11_L12_ALOPECAREATA	19	49259529	0.006225	8.4e-11	159518	Onion liking || id:ebi-fl187-GCST90094805	TRUE	2.87e-08	0.000809307	129.202
rs12149574	G	C	-0.068663	0.4145	finngen_R11_L12_ALOPECAREATA	16	53840525	0.007411	2.02e-20	159473	Orange juice liking || id:ebi-fl187-GCST90094806	TRUE	1.85e-13	0.00228837	365.766
rs6566233	C	T	0.04189	0.4805	finngen_R11_L12_ALOPECAREATA	18	53445930	0.007292	9.27e-09	159473	Orange juice liking || id:ebi-fl187-GCST90094806	TRUE	3.94e-05	0.000876052	139.827
rs6567160	C	T	-0.049111	0.2345	finngen_R11_L12_ALOPECAREATA	18	57829135	0.008607	1.19e-08	159473	Orange juice liking || id:ebi-fl187-GCST90094806	TRUE	1.91e-06	0.000865916	138.208
rs10423928	A	T	0.047258	0.1943	finngen_R11_L12_ALOPECAREATA	19	46182304	0.007661	6.95e-10	159458	Oranges liking || id:ebi-fl187-GCST90094807	TRUE	1.03e-06	0.000699241	111.576
rs12374488	G	A	0.050093	0.1319	finngen_R11_L12_ALOPECAREATA	5	93481407	0.009006	2.69e-08	159458	Oranges liking || id:ebi-fl187-GCST90094807	TRUE	3.07e-06	0.000574644	91.6831
rs12639564	G	A	-0.055346	0.6293	finngen_R11_L12_ALOPECAREATA	3	85619783	0.006308	1.78e-18	159458	Oranges liking || id:ebi-fl187-GCST90094807	TRUE	8.07e-13	0.00142917	228.215
rs1327259	G	A	0.053202	0.3865	finngen_R11_L12_ALOPECAREATA	6	51177811	0.006263	2.04e-17	159458	Oranges liking || id:ebi-fl187-GCST90094807	TRUE	3.81e-13	0.0013423	214.326
rs34302035	C	G	0.048285	0.1706	finngen_R11_L12_ALOPECAREATA	2	59912591	0.008101	2.53e-09	159458	Oranges liking || id:ebi-fl187-GCST90094807	TRUE	2.69e-06	0.000659778	105.275
rs55894341	A	G	-0.036167	0.4129	finngen_R11_L12_ALOPECAREATA	14	20579465	0.006187	5.08e-09	159458	Oranges liking || id:ebi-fl187-GCST90094807	TRUE	6.68e-05	0.000634179	101.188
rs7141417	T	G	-0.046834	0.8454	finngen_R11_L12_ALOPECAREATA	14	47506833	0.008464	3.17e-08	159458	Oranges liking || id:ebi-fl187-GCST90094807	TRUE	7.31e-05	0.000573356	91.4775
rs1267070	C	T	0.045395	0.8218	finngen_R11_L12_ALOPECAREATA	2	161988483	0.008124	2.33e-08	159413	Pasta liking || id:ebi-fl187-GCST90094808	TRUE	5.95e-05	0.000603559	96.2721
rs2374424	G	A	-0.035309	0.5996	finngen_R11_L12_ALOPECAREATA	11	83187113	0.006445	4.32e-08	159468	Pears liking || id:ebi-fl187-GCST90094809	TRUE	0.000114771	0.000598627	95.5179
rs2504701	A	G	0.038835	0.4364	finngen_R11_L12_ALOPECAREATA	6	51276882	0.006387	1.23e-09	159468	Pears liking || id:ebi-fl187-GCST90094809	TRUE	3.47e-06	0.000741878	118.392
rs4073513	G	A	0.039217	0.711	finngen_R11_L12_ALOPECAREATA	11	46071253	0.006966	1.83e-08	159468	Pears liking || id:ebi-fl187-GCST90094809	TRUE	0.00027896	0.000632042	100.853
rs4953148	T	A	-0.039671	0.2997	finngen_R11_L12_ALOPECAREATA	2	45152522	0.006931	1.06e-08	159468	Pears liking || id:ebi-fl187-GCST90094809	TRUE	1.69e-06	0.000660613	105.415
rs13250449	A	G	-0.058399	0.167	finngen_R11_L12_ALOPECAREATA	8	10437868	0.00952	8.62e-10	159347	Pizza liking || id:ebi-fl187-GCST90094810	TRUE	2.25e-07	0.00094886	151.34
rs281377	T	C	-0.053822	0.4312	finngen_R11_L12_ALOPECAREATA	19	49206603	0.007154	5.42e-14	159347	Pizza liking || id:ebi-fl187-GCST90094810	TRUE	7.21e-09	0.00142098	226.748
rs3791203	T	C	-0.044893	0.6491	finngen_R11_L12_ALOPECAREATA	10	21179681	0.007416	1.44e-09	159347	Pizza liking || id:ebi-fl187-GCST90094810	TRUE	4.81e-06	0.000918084	146.426
rs11012722	G	A	-0.057464	0.2724	finngen_R11_L12_ALOPECAREATA	10	21772167	0.009135	3.2e-10	158675	Plain yoghurt liking || id:ebi-fl187-GCST90094811	TRUE	4.77e-07	0.00130894	207.966
rs1144168	A	G	-0.051776	0.2523	finngen_R11_L12_ALOPECAREATA	6	91695668	0.009382	3.43e-08	158675	Plain yoghurt liking || id:ebi-fl187-GCST90094811	TRUE	3.09e-05	0.00101142	160.648
rs28429148	A	G	0.06349	0.4369	finngen_R11_L12_ALOPECAREATA	16	53798319	0.008329	2.53e-14	158675	Plain yoghurt liking || id:ebi-fl187-GCST90094811	TRUE	7.13e-09	0.00198339	315.336
rs55894341	A	G	-0.051002	0.4129	finngen_R11_L12_ALOPECAREATA	14	20579465	0.008267	6.91e-10	158675	Plain yoghurt liking || id:ebi-fl187-GCST90094811	TRUE	1.96e-05	0.00126113	200.361
rs61443537	T	C	0.056975	0.6424	finngen_R11_L12_ALOPECAREATA	1	213387460	0.008473	1.8e-11	158675	Plain yoghurt liking || id:ebi-fl187-GCST90094811	TRUE	1.84e-08	0.00149143	237.003
rs7542974	A	G	0.05511	0.2518	finngen_R11_L12_ALOPECAREATA	1	72544704	0.009407	4.71e-09	158675	Plain yoghurt liking || id:ebi-fl187-GCST90094811	TRUE	1.45e-05	0.00114436	181.788
rs9474019	T	C	0.081269	0.0977	finngen_R11_L12_ALOPECAREATA	6	51354717	0.013799	3.91e-09	158675	Plain yoghurt liking || id:ebi-fl187-GCST90094811	TRUE	2.3e-06	0.00116446	184.984
rs10249294	A	G	0.069605	0.3739	finngen_R11_L12_ALOPECAREATA	7	143723137	0.006184	2.37e-29	159369	Plum liking || id:ebi-fl187-GCST90094812	TRUE	1.52e-21	0.00226835	362.322
rs2316901	A	G	0.043936	0.3451	finngen_R11_L12_ALOPECAREATA	11	8679016	0.006305	3.26e-12	159369	Plum liking || id:ebi-fl187-GCST90094812	TRUE	3.52e-08	0.000872551	139.177
rs2504714	A	G	0.051733	0.2351	finngen_R11_L12_ALOPECAREATA	6	51228395	0.007064	2.46e-13	159369	Plum liking || id:ebi-fl187-GCST90094812	TRUE	1.61e-08	0.000962548	153.546
rs281313	G	A	0.034852	0.6648	finngen_R11_L12_ALOPECAREATA	15	47696589	0.006367	4.43e-08	159369	Plum liking || id:ebi-fl187-GCST90094812	TRUE	1.41e-05	0.000541353	86.3205
rs35260863	C	T	-0.071848	0.1015	finngen_R11_L12_ALOPECAREATA	14	22043949	0.009973	5.91e-13	159369	Plum liking || id:ebi-fl187-GCST90094812	TRUE	2.09e-09	0.00094155	150.193
rs10867637	G	A	0.059048	0.2527	finngen_R11_L12_ALOPECAREATA	9	83493845	0.010329	1.11e-08	130936	Pollock liking || id:ebi-fl187-GCST90094813	TRUE	2.02e-06	0.00131686	172.649
rs3105049	T	C	-0.058795	0.7288	finngen_R11_L12_ALOPECAREATA	13	55941509	0.01011	6.09e-09	130936	Pollock liking || id:ebi-fl187-GCST90094813	TRUE	7.02e-07	0.0013665	179.166
rs4976198	G	A	0.04976	0.4588	finngen_R11_L12_ALOPECAREATA	5	68364084	0.00901	3.36e-08	130936	Pollock liking || id:ebi-fl187-GCST90094813	TRUE	2.21e-05	0.00122962	161.198
rs55872725	T	C	0.060313	0.4062	finngen_R11_L12_ALOPECAREATA	16	53809123	0.009126	3.91e-11	130936	Pollock liking || id:ebi-fl187-GCST90094813	TRUE	4.46e-07	0.00175482	230.169
rs1006945	T	G	-0.050471	0.5294	finngen_R11_L12_ALOPECAREATA	20	37458009	0.008522	3.21e-09	158434	Pork chop liking || id:ebi-fl187-GCST90094814	TRUE	1.07e-06	0.00126926	201.347
rs1620977	G	A	0.053982	0.7293	finngen_R11_L12_ALOPECAREATA	1	72729142	0.009583	1.8e-08	158434	Pork chop liking || id:ebi-fl187-GCST90094814	TRUE	1.97e-05	0.00115059	182.501
rs2893843	G	A	-0.052736	0.3662	finngen_R11_L12_ALOPECAREATA	6	26338697	0.008887	2.97e-09	158434	Pork chop liking || id:ebi-fl187-GCST90094814	TRUE	4.23e-07	0.00129097	204.795
rs429358	C	T	-0.097043	0.1486	finngen_R11_L12_ALOPECAREATA	19	45411941	0.011993	6.02e-16	158434	Pork chop liking || id:ebi-fl187-GCST90094814	TRUE	1.58e-10	0.00238293	378.434
rs4908972	C	T	-0.055845	0.5459	finngen_R11_L12_ALOPECAREATA	3	17796192	0.008574	7.41e-11	158434	Pork chop liking || id:ebi-fl187-GCST90094814	TRUE	3.25e-07	0.00154619	245.346
rs62250717	G	C	-0.056598	0.3699	finngen_R11_L12_ALOPECAREATA	3	85521990	0.008796	1.27e-10	158434	Pork chop liking || id:ebi-fl187-GCST90094814	TRUE	9.25e-07	0.00149323	236.929
rs6425817	G	A	-0.055058	0.6724	finngen_R11_L12_ALOPECAREATA	1	33873034	0.00907	1.31e-09	158434	Pork chop liking || id:ebi-fl187-GCST90094814	TRUE	2.45e-07	0.0013355	211.868
rs8083301	T	A	-0.04971	0.6491	finngen_R11_L12_ALOPECAREATA	18	21078579	0.009019	3.57e-08	158434	Pork chop liking || id:ebi-fl187-GCST90094814	TRUE	1.11e-05	0.00112567	178.544
rs9747449	C	T	0.049669	0.5001	finngen_R11_L12_ALOPECAREATA	17	5270414	0.008543	6.14e-09	158434	Pork chop liking || id:ebi-fl187-GCST90094814	TRUE	6.7e-07	0.0012335	195.668
rs10460644	A	G	-0.051528	0.3828	finngen_R11_L12_ALOPECAREATA	20	15768237	0.008302	5.46e-10	159122	Porridge liking || id:ebi-fl187-GCST90094815	TRUE	2.84e-05	0.00125463	199.887
rs10789340	G	A	0.050313	0.6266	finngen_R11_L12_ALOPECAREATA	1	72940273	0.0083	1.38e-09	159122	Porridge liking || id:ebi-fl187-GCST90094815	TRUE	3.72e-07	0.00118455	188.71
rs1593062	C	T	0.058202	0.2117	finngen_R11_L12_ALOPECAREATA	5	87133304	0.009931	4.64e-09	159122	Porridge liking || id:ebi-fl187-GCST90094815	TRUE	4.37e-05	0.00113062	180.109
rs206307	A	T	0.062355	0.3821	finngen_R11_L12_ALOPECAREATA	3	162493820	0.008264	4.59e-14	159122	Porridge liking || id:ebi-fl187-GCST90094815	TRUE	1.11e-09	0.00183598	292.678
rs4881868	C	G	-0.07376	0.8949	finngen_R11_L12_ALOPECAREATA	11	51566044	0.013201	2.33e-08	159122	Porridge liking || id:ebi-fl187-GCST90094815	TRUE	1.34e-05	0.00102341	163.012
rs55872725	T	C	0.101505	0.4046	finngen_R11_L12_ALOPECAREATA	16	53809123	0.008191	3.25e-35	159122	Porridge liking || id:ebi-fl187-GCST90094815	TRUE	1.15e-22	0.00496409	793.826
rs7356565	A	G	0.044367	0.5171	finngen_R11_L12_ALOPECAREATA	5	164755174	0.008089	4.17e-08	159122	Porridge liking || id:ebi-fl187-GCST90094815	TRUE	6.06e-06	0.000983064	156.579
rs8005245	C	G	-0.052104	0.4115	finngen_R11_L12_ALOPECAREATA	14	20586042	0.008175	1.88e-10	159122	Porridge liking || id:ebi-fl187-GCST90094815	TRUE	9.07e-06	0.00131489	209.5
rs9954833	T	C	-0.04835	0.3455	finngen_R11_L12_ALOPECAREATA	18	40810376	0.008445	1.05e-08	159122	Porridge liking || id:ebi-fl187-GCST90094815	TRUE	4.9e-06	0.00105726	168.409
rs663640	T	C	-0.037493	0.2208	finngen_R11_L12_ALOPECAREATA	18	57846077	0.006292	2.56e-09	159579	Potatoes liking || id:ebi-fl187-GCST90094816	TRUE	4.14e-07	0.000483703	77.2252
rs7256200	T	G	-0.043628	0.1225	finngen_R11_L12_ALOPECAREATA	19	45415935	0.007983	4.65e-08	159579	Potatoes liking || id:ebi-fl187-GCST90094816	TRUE	2.13e-05	0.000409208	65.3269
rs11859365	C	A	0.076096	0.2532	finngen_R11_L12_ALOPECAREATA	16	83683945	0.010793	1.82e-12	157990	Prawns liking || id:ebi-fl187-GCST90094817	TRUE	4.82e-09	0.00218989	346.735
rs1363220	G	A	-0.067537	0.2283	finngen_R11_L12_ALOPECAREATA	5	143822828	0.011264	2.04e-09	157990	Prawns liking || id:ebi-fl187-GCST90094817	TRUE	3.53e-07	0.00160719	254.326
rs1724417	G	A	-0.077589	0.1725	finngen_R11_L12_ALOPECAREATA	17	43672118	0.013379	6.7e-09	157990	Prawns liking || id:ebi-fl187-GCST90094817	TRUE	1.81e-06	0.00171865	271.994
rs1848797	G	A	0.06276	0.3946	finngen_R11_L12_ALOPECAREATA	10	64552934	0.009588	5.99e-11	157990	Prawns liking || id:ebi-fl187-GCST90094817	TRUE	5.39e-08	0.00188189	297.877
rs233803	T	C	-0.076414	0.1404	finngen_R11_L12_ALOPECAREATA	21	22887260	0.013742	2.71e-08	157990	Prawns liking || id:ebi-fl187-GCST90094817	TRUE	8.43e-06	0.00140942	222.985
rs2526389	T	C	0.054064	0.4223	finngen_R11_L12_ALOPECAREATA	3	50192826	0.009518	1.37e-08	157990	Prawns liking || id:ebi-fl187-GCST90094817	TRUE	1.27e-06	0.00142617	225.639
rs3105049	T	C	-0.073605	0.7283	finngen_R11_L12_ALOPECAREATA	13	55941509	0.010599	3.85e-12	157990	Prawns liking || id:ebi-fl187-GCST90094817	TRUE	6.66e-09	0.0021441	339.47
rs35511257	C	G	-0.176003	0.0927	finngen_R11_L12_ALOPECAREATA	6	32545392	0.017356	3.84e-24	157990	Prawns liking || id:ebi-fl187-GCST90094817	TRUE	3.89e-16	0.00521076	827.549
rs3909725	A	G	0.076328	0.8345	finngen_R11_L12_ALOPECAREATA	11	126587812	0.012653	1.64e-09	157990	Prawns liking || id:ebi-fl187-GCST90094817	TRUE	1.17e-05	0.00160925	254.651
rs429358	C	T	-0.085812	0.1485	finngen_R11_L12_ALOPECAREATA	19	45411941	0.013255	9.65e-11	157990	Prawns liking || id:ebi-fl187-GCST90094817	TRUE	5.28e-07	0.00186225	294.762
rs56137030	A	G	0.063448	0.3945	finngen_R11_L12_ALOPECAREATA	16	53825905	0.009622	4.32e-11	157990	Prawns liking || id:ebi-fl187-GCST90094817	TRUE	3.18e-07	0.00192321	304.43
rs62148582	G	A	-0.062809	0.4565	finngen_R11_L12_ALOPECAREATA	2	59530236	0.009436	2.84e-11	157990	Prawns liking || id:ebi-fl187-GCST90094817	TRUE	1.73e-08	0.00195756	309.877
rs624565	T	C	-0.056989	0.3396	finngen_R11_L12_ALOPECAREATA	18	40947391	0.009906	8.81e-09	157990	Prawns liking || id:ebi-fl187-GCST90094817	TRUE	7.2e-06	0.00145676	230.486
rs6910879	G	A	-0.165328	0.0902	finngen_R11_L12_ALOPECAREATA	6	32560739	0.017249	9.69e-22	157990	Prawns liking || id:ebi-fl187-GCST90094817	TRUE	2.88e-11	0.00448617	711.954
rs715280	A	G	0.065155	0.2604	finngen_R11_L12_ALOPECAREATA	2	77301099	0.010696	1.15e-09	157990	Prawns liking || id:ebi-fl187-GCST90094817	TRUE	1.24e-05	0.00163517	258.761
rs7713430	T	G	0.059498	0.5147	finngen_R11_L12_ALOPECAREATA	5	164467717	0.009421	2.72e-10	157990	Prawns liking || id:ebi-fl187-GCST90094817	TRUE	3.05e-07	0.00176848	279.893
rs7869624	T	C	0.06105	0.4714	finngen_R11_L12_ALOPECAREATA	9	15760822	0.009416	9.04e-11	157990	Prawns liking || id:ebi-fl187-GCST90094817	TRUE	7.3e-08	0.00185745	294.002
rs910011	G	A	-0.082821	0.1256	finngen_R11_L12_ALOPECAREATA	22	44480513	0.014334	7.61e-09	157990	Prawns liking || id:ebi-fl187-GCST90094817	TRUE	7.39e-06	0.00150664	238.391
rs920990	T	C	0.056835	0.5454	finngen_R11_L12_ALOPECAREATA	13	58701434	0.009574	2.94e-09	157990	Prawns liking || id:ebi-fl187-GCST90094817	TRUE	9.61e-07	0.00160179	253.47
rs11070592	A	G	0.043535	0.397	finngen_R11_L12_ALOPECAREATA	15	47821138	0.007043	6.4e-10	159303	Raw carrot liking || id:ebi-fl187-GCST90094818	TRUE	1.14e-06	0.000907434	144.686
rs12005972	G	A	-0.040611	0.3748	finngen_R11_L12_ALOPECAREATA	9	128512348	0.007058	8.76e-09	159303	Raw carrot liking || id:ebi-fl187-GCST90094818	TRUE	1.8e-06	0.000772922	123.223
rs17410557	C	T	-0.039625	0.3891	finngen_R11_L12_ALOPECAREATA	18	50776391	0.007018	1.67e-08	159303	Raw carrot liking || id:ebi-fl187-GCST90094818	TRUE	3.38e-06	0.000746449	118.999
rs224111	A	G	-0.043115	0.3913	finngen_R11_L12_ALOPECAREATA	10	64552010	0.007021	8.27e-10	159303	Raw carrot liking || id:ebi-fl187-GCST90094818	TRUE	1.53e-06	0.000885523	141.19
rs2380937	C	T	-0.039175	0.3988	finngen_R11_L12_ALOPECAREATA	9	4145781	0.007001	2.22e-08	159303	Raw carrot liking || id:ebi-fl187-GCST90094818	TRUE	5.38e-06	0.000735906	117.317
rs2952186	T	C	0.05386	0.8397	finngen_R11_L12_ALOPECAREATA	8	10124081	0.009411	1.06e-08	159303	Raw carrot liking || id:ebi-fl187-GCST90094818	TRUE	3.08e-06	0.000780945	124.503
rs34662493	G	A	-0.065669	0.0954	finngen_R11_L12_ALOPECAREATA	12	109947194	0.011775	2.46e-08	159303	Raw carrot liking || id:ebi-fl187-GCST90094818	TRUE	6.48e-06	0.000744313	118.658
rs3777755	T	C	-0.043928	0.3099	finngen_R11_L12_ALOPECAREATA	6	12159699	0.007397	2.9e-09	159303	Raw carrot liking || id:ebi-fl187-GCST90094818	TRUE	2.45e-06	0.000825366	131.59
rs4992979	T	C	-0.038507	0.4931	finngen_R11_L12_ALOPECAREATA	8	21580182	0.006867	2.07e-08	159303	Raw carrot liking || id:ebi-fl187-GCST90094818	TRUE	9.09e-05	0.000741253	118.17
rs6969732	T	C	0.054132	0.1529	finngen_R11_L12_ALOPECAREATA	7	3753952	0.009513	1.3e-08	159303	Raw carrot liking || id:ebi-fl187-GCST90094818	TRUE	4.7e-06	0.000759067	121.012
rs7810024	A	G	-0.041351	0.2947	finngen_R11_L12_ALOPECAREATA	7	127514193	0.007512	3.73e-08	159303	Raw carrot liking || id:ebi-fl187-GCST90094818	TRUE	2.42e-05	0.000710814	113.314
rs9972653	T	G	-0.044063	0.4003	finngen_R11_L12_ALOPECAREATA	16	53814363	0.006999	3.09e-10	159303	Raw carrot liking || id:ebi-fl187-GCST90094818	TRUE	7.03e-07	0.000932176	148.635
rs10789907	C	A	0.045647	0.5159	finngen_R11_L12_ALOPECAREATA	11	112559814	0.008192	2.53e-08	158624	Red meat liking || id:ebi-fl187-GCST90094819	TRUE	1.22e-05	0.00104077	165.261
rs2991927	G	A	0.046307	0.6421	finngen_R11_L12_ALOPECAREATA	10	86598574	0.008422	3.87e-08	158624	Red meat liking || id:ebi-fl187-GCST90094819	TRUE	5.94e-06	0.00098557	156.487
rs429358	C	T	-0.094437	0.1486	finngen_R11_L12_ALOPECAREATA	19	45411941	0.011401	1.25e-16	158624	Red meat liking || id:ebi-fl187-GCST90094819	TRUE	5.38e-11	0.00225666	358.766
rs62250717	G	C	-0.046066	0.3699	finngen_R11_L12_ALOPECAREATA	3	85521990	0.008362	3.63e-08	158624	Red meat liking || id:ebi-fl187-GCST90094819	TRUE	3.89e-05	0.000989202	157.065
rs7531118	C	T	-0.056098	0.5333	finngen_R11_L12_ALOPECAREATA	1	72837239	0.008151	5.95e-12	158624	Red meat liking || id:ebi-fl187-GCST90094819	TRUE	2.2e-08	0.00156651	248.873
rs9393688	T	A	-0.052439	0.264	finngen_R11_L12_ALOPECAREATA	6	26207174	0.00921	1.27e-08	158624	Red meat liking || id:ebi-fl187-GCST90094819	TRUE	3.72e-06	0.00106861	169.687
rs10246939	C	T	-0.080172	0.4453	finngen_R11_L12_ALOPECAREATA	7	141672604	0.009818	3.27e-16	158425	Red wine liking || id:ebi-fl187-GCST90094820	TRUE	6.08e-11	0.00317531	504.645
rs10426176	G	A	0.060554	0.6335	finngen_R11_L12_ALOPECAREATA	19	9558969	0.010122	2.22e-09	158425	Red wine liking || id:ebi-fl187-GCST90094820	TRUE	4.37e-07	0.00170269	270.206
rs1229984	C	T	0.350609	0.9744	finngen_R11_L12_ALOPECAREATA	4	100239319	0.030694	3.5e-30	158425	Red wine liking || id:ebi-fl187-GCST90094820	TRUE	1.51e-20	0.00613272	977.559
rs3887138	T	G	0.065792	0.2272	finngen_R11_L12_ALOPECAREATA	3	85648957	0.011725	2.02e-08	158425	Red wine liking || id:ebi-fl187-GCST90094820	TRUE	1.08e-05	0.00152003	241.174
rs62244888	C	T	0.059462	0.4251	finngen_R11_L12_ALOPECAREATA	3	71603774	0.009875	1.76e-09	158425	Red wine liking || id:ebi-fl187-GCST90094820	TRUE	5.76e-07	0.00172819	274.26
rs933828	T	A	0.064872	0.7695	finngen_R11_L12_ALOPECAREATA	4	68023931	0.01162	2.39e-08	158425	Red wine liking || id:ebi-fl187-GCST90094820	TRUE	2.04e-06	0.00149288	236.86
rs429358	C	T	-0.059079	0.1486	finngen_R11_L12_ALOPECAREATA	19	45411941	0.009869	2.17e-09	158556	Roast chicken liking || id:ebi-fl187-GCST90094821	TRUE	4.32e-06	0.000883179	140.155
rs8083301	T	A	-0.054585	0.6491	finngen_R11_L12_ALOPECAREATA	18	21078579	0.00742	1.93e-13	158556	Roast chicken liking || id:ebi-fl187-GCST90094821	TRUE	2.34e-09	0.00135729	215.496
rs142175605	A	G	0.052957	0.2016	finngen_R11_L12_ALOPECAREATA	13	56094158	0.009625	3.78e-08	159310	Salad dressing liking || id:ebi-fl187-GCST90094822	TRUE	2.57e-05	0.000902792	143.952
rs1724417	G	A	-0.066453	0.1726	finngen_R11_L12_ALOPECAREATA	17	43672118	0.010983	1.46e-09	159310	Salad dressing liking || id:ebi-fl187-GCST90094822	TRUE	6.28e-07	0.00126129	201.188
rs34725238	G	A	-0.066935	0.1212	finngen_R11_L12_ALOPECAREATA	12	16578597	0.011921	1.98e-08	159310	Salad dressing liking || id:ebi-fl187-GCST90094822	TRUE	0.000181291	0.000954397	152.188
rs4368773	A	C	-0.047545	0.6206	finngen_R11_L12_ALOPECAREATA	5	153352918	0.00798	2.58e-09	159310	Salad dressing liking || id:ebi-fl187-GCST90094822	TRUE	8.26e-07	0.00106451	169.765
rs7741058	A	T	0.056485	0.7047	finngen_R11_L12_ALOPECAREATA	6	28596420	0.00846	2.47e-11	159310	Salad dressing liking || id:ebi-fl187-GCST90094822	TRUE	4e-08	0.0013279	211.826
rs79859923	T	C	-0.089841	0.0699	finngen_R11_L12_ALOPECAREATA	1	16368536	0.015267	4.02e-09	159310	Salad dressing liking || id:ebi-fl187-GCST90094822	TRUE	1.82e-06	0.00104951	167.371
rs2944822	T	C	0.032654	0.4441	finngen_R11_L12_ALOPECAREATA	7	71795592	0.005822	2.06e-08	159482	Salad leaves liking || id:ebi-fl187-GCST90094823	TRUE	2.07e-05	0.000526478	84.0069
rs34662493	G	A	-0.060076	0.0954	finngen_R11_L12_ALOPECAREATA	12	109947194	0.009962	1.66e-09	159482	Salad leaves liking || id:ebi-fl187-GCST90094823	TRUE	9.73e-07	0.000622927	99.4063
rs62519822	A	G	-0.051531	0.1128	finngen_R11_L12_ALOPECAREATA	8	65467796	0.00915	1.81e-08	159482	Salad leaves liking || id:ebi-fl187-GCST90094823	TRUE	2.71e-05	0.000531493	84.8076
rs6978335	A	G	0.040088	0.2487	finngen_R11_L12_ALOPECAREATA	7	127390505	0.006685	2.03e-09	159482	Salad leaves liking || id:ebi-fl187-GCST90094823	TRUE	3.54e-07	0.000600548	95.833
rs1017679	T	C	0.070532	0.261	finngen_R11_L12_ALOPECAREATA	15	51968419	0.0127512	3.18e-08	159432	F-salad vegetables liking (derived food-liking factor) || id:ebi-fl187-GCST90094824	TRUE	6.32e-06	0.00191905	306.544
rs10760399	G	C	-0.0651942	0.3835	finngen_R11_L12_ALOPECAREATA	9	128493296	0.0115172	1.51e-08	159432	F-salad vegetables liking (derived food-liking factor) || id:ebi-fl187-GCST90094824	TRUE	6.19e-06	0.00200977	321.064
rs13135092	G	A	0.119003	0.0811	finngen_R11_L12_ALOPECAREATA	4	103198082	0.020514	6.59e-09	159432	F-salad vegetables liking (derived food-liking factor) || id:ebi-fl187-GCST90094824	TRUE	3.59e-06	0.00211072	337.225
rs34662493	G	A	-0.112873	0.0954	finngen_R11_L12_ALOPECAREATA	12	109947194	0.019063	3.2e-09	159432	F-salad vegetables liking (derived food-liking factor) || id:ebi-fl187-GCST90094824	TRUE	1.56e-06	0.00219897	351.355
rs4486206	G	A	0.0903322	0.2332	finngen_R11_L12_ALOPECAREATA	8	10127970	0.0132431	9.04e-12	159432	F-salad vegetables liking (derived food-liking factor) || id:ebi-fl187-GCST90094824	TRUE	2.68e-08	0.00291827	466.623
rs4532156	C	T	-0.0851354	0.2804	finngen_R11_L12_ALOPECAREATA	3	18783476	0.0124669	8.56e-12	159432	F-salad vegetables liking (derived food-liking factor) || id:ebi-fl187-GCST90094824	TRUE	1.03e-07	0.00292495	467.695
rs4728071	C	T	0.0803549	0.2108	finngen_R11_L12_ALOPECAREATA	7	127186449	0.0137298	4.84e-09	159432	F-salad vegetables liking (derived food-liking factor) || id:ebi-fl187-GCST90094824	TRUE	3.51e-06	0.00214839	343.256
rs62462026	G	A	0.0625654	0.4777	finngen_R11_L12_ALOPECAREATA	7	88332593	0.0112113	2.4e-08	159432	F-salad vegetables liking (derived food-liking factor) || id:ebi-fl187-GCST90094824	TRUE	4.12e-05	0.00195332	312.028
rs7619139	A	T	0.0842449	0.4111	finngen_R11_L12_ALOPECAREATA	3	25110415	0.0113815	1.34e-13	159432	F-salad vegetables liking (derived food-liking factor) || id:ebi-fl187-GCST90094824	TRUE	2.88e-08	0.00343642	549.759
rs9537137	A	G	-0.0824424	0.2793	finngen_R11_L12_ALOPECAREATA	13	56071468	0.0124819	3.98e-11	159432	F-salad vegetables liking (derived food-liking factor) || id:ebi-fl187-GCST90094824	TRUE	3.91e-08	0.00273625	437.439
rs11642015	T	C	0.052215	0.4051	finngen_R11_L12_ALOPECAREATA	16	53802494	0.009205	1.43e-08	154673	Salami liking || id:ebi-fl187-GCST90094825	TRUE	4.57e-05	0.00131409	203.52
rs13262595	G	A	0.054601	0.5638	finngen_R11_L12_ALOPECAREATA	8	143316970	0.009096	1.96e-09	154673	Salami liking || id:ebi-fl187-GCST90094825	TRUE	4.82e-06	0.00146636	227.137
rs136561	T	G	0.056943	0.3687	finngen_R11_L12_ALOPECAREATA	22	27259889	0.009343	1.12e-09	154673	Salami liking || id:ebi-fl187-GCST90094825	TRUE	2.77e-07	0.00150945	233.822
rs1385782	A	C	-0.069896	0.2062	finngen_R11_L12_ALOPECAREATA	4	152883547	0.011155	3.75e-10	154673	Salami liking || id:ebi-fl187-GCST90094825	TRUE	2.05e-05	0.00159932	247.764
rs1888371	A	G	0.056398	0.4116	finngen_R11_L12_ALOPECAREATA	14	20594389	0.009192	8.57e-10	154673	Salami liking || id:ebi-fl187-GCST90094825	TRUE	1.86e-05	0.00154065	238.662
rs2696429	A	G	-0.092386	0.2113	finngen_R11_L12_ALOPECAREATA	17	44335274	0.011238	2.07e-16	154673	Salami liking || id:ebi-fl187-GCST90094825	TRUE	2.76e-10	0.00284481	441.265
rs35924948	C	G	-0.063182	0.2216	finngen_R11_L12_ALOPECAREATA	11	126612329	0.011029	1.02e-08	154673	Salami liking || id:ebi-fl187-GCST90094825	TRUE	4.22e-05	0.00137718	213.303
rs42850	A	G	-0.066348	0.5871	finngen_R11_L12_ALOPECAREATA	5	88019474	0.009176	4.89e-13	154673	Salami liking || id:ebi-fl187-GCST90094825	TRUE	1.42e-09	0.00213424	330.811
rs504675	T	C	0.061459	0.3509	finngen_R11_L12_ALOPECAREATA	2	45154689	0.009468	8.58e-11	154673	Salami liking || id:ebi-fl187-GCST90094825	TRUE	3.01e-08	0.00172066	266.595
rs62244886	G	C	0.051303	0.3989	finngen_R11_L12_ALOPECAREATA	3	71587392	0.009228	2.73e-08	154673	Salami liking || id:ebi-fl187-GCST90094825	TRUE	1.97e-06	0.00126219	195.472
rs9929436	C	G	0.053091	0.3381	finngen_R11_L12_ALOPECAREATA	16	83661215	0.009611	3.34e-08	154673	Salami liking || id:ebi-fl187-GCST90094825	TRUE	1.83e-05	0.00126156	195.374
rs10043587	G	A	0.045021	0.5191	finngen_R11_L12_ALOPECAREATA	5	144130459	0.007543	2.41e-09	158673	Salmon liking || id:ebi-fl187-GCST90094826	TRUE	7.73e-07	0.00101197	160.732
rs10738399	T	C	-0.041938	0.484	finngen_R11_L12_ALOPECAREATA	9	15538695	0.007544	2.74e-08	158673	Salmon liking || id:ebi-fl187-GCST90094826	TRUE	1.94e-05	0.000878497	139.515
rs11625899	T	C	0.047041	0.3574	finngen_R11_L12_ALOPECAREATA	14	29723614	0.007859	2.18e-09	158673	Salmon liking || id:ebi-fl187-GCST90094826	TRUE	5.73e-07	0.00101643	161.442
rs11859365	C	A	0.049452	0.2532	finngen_R11_L12_ALOPECAREATA	16	83683945	0.008643	1.07e-08	158673	Salmon liking || id:ebi-fl187-GCST90094826	TRUE	2.45e-06	0.000924838	146.881
rs1533224	A	C	0.04956	0.7722	finngen_R11_L12_ALOPECAREATA	11	80584598	0.009032	4.11e-08	158673	Salmon liking || id:ebi-fl187-GCST90094826	TRUE	1.32e-05	0.000864124	137.23
rs160266	T	C	-0.046153	0.2864	finngen_R11_L12_ALOPECAREATA	13	93683634	0.008346	3.22e-08	158673	Salmon liking || id:ebi-fl187-GCST90094826	TRUE	9.8e-05	0.000870678	138.272
rs1724417	G	A	-0.064593	0.1726	finngen_R11_L12_ALOPECAREATA	17	43672118	0.010709	1.65e-09	158673	Salmon liking || id:ebi-fl187-GCST90094826	TRUE	6.72e-07	0.00119167	189.31
rs3105047	A	C	-0.066124	0.7324	finngen_R11_L12_ALOPECAREATA	13	55937194	0.008493	7.05e-15	158673	Salmon liking || id:ebi-fl187-GCST90094826	TRUE	7.25e-11	0.00171389	272.411
rs3106840	A	G	-0.051927	0.2173	finngen_R11_L12_ALOPECAREATA	2	44858586	0.009155	1.43e-08	158673	Salmon liking || id:ebi-fl187-GCST90094826	TRUE	6.04e-06	0.000917216	145.669
rs4841470	C	T	-0.045249	0.6053	finngen_R11_L12_ALOPECAREATA	8	10848725	0.007956	1.32e-08	158673	Salmon liking || id:ebi-fl187-GCST90094826	TRUE	9.25e-05	0.000978331	155.385
rs62148585	A	G	-0.05298	0.2519	finngen_R11_L12_ALOPECAREATA	2	59553448	0.008693	1.12e-09	158673	Salmon liking || id:ebi-fl187-GCST90094826	TRUE	2.71e-07	0.00105789	168.035
rs967168	A	C	0.050026	0.6233	finngen_R11_L12_ALOPECAREATA	5	164621218	0.007789	1.37e-10	158673	Salmon liking || id:ebi-fl187-GCST90094826	TRUE	4.76e-08	0.00117521	186.691
rs10502967	T	C	0.0764691	0.4039	finngen_R11_L12_ALOPECAREATA	18	50792090	0.012435	7.77e-10	156509	F-salty food liking (derived food-liking factor) || id:ebi-fl187-GCST90094827	TRUE	6.37e-06	0.00281576	441.929
rs2049603	A	G	0.0794538	0.4978	finngen_R11_L12_ALOPECAREATA	7	113986650	0.0122033	7.47e-11	156509	F-salty food liking (derived food-liking factor) || id:ebi-fl187-GCST90094827	TRUE	1.04e-07	0.00315639	495.561
rs4655848	T	C	0.0724389	0.4108	finngen_R11_L12_ALOPECAREATA	1	87919920	0.0124021	5.19e-09	156509	F-salty food liking (derived food-liking factor) || id:ebi-fl187-GCST90094827	TRUE	0.000230014	0.00254019	398.57
rs543760429	C	T	0.242976	0.0379	finngen_R11_L12_ALOPECAREATA	22	43147206	0.0319531	2.87e-14	156509	F-salty food liking (derived food-liking factor) || id:ebi-fl187-GCST90094827	TRUE	1.38e-08	0.00430542	676.741
rs72697076	A	C	-0.144963	0.0693	finngen_R11_L12_ALOPECAREATA	9	3235843	0.0240254	1.6e-09	156509	F-salty food liking (derived food-liking factor) || id:ebi-fl187-GCST90094827	TRUE	8.66e-06	0.00271075	425.404
rs750090	C	T	-0.0787686	0.3565	finngen_R11_L12_ALOPECAREATA	4	152931436	0.0127391	6.28e-10	156509	F-salty food liking (derived food-liking factor) || id:ebi-fl187-GCST90094827	TRUE	1.43e-07	0.00284672	446.802
rs814573	T	A	-0.105007	0.1806	finngen_R11_L12_ALOPECAREATA	19	45424351	0.0158612	3.58e-11	156509	F-salty food liking (derived food-liking factor) || id:ebi-fl187-GCST90094827	TRUE	3.49e-07	0.00326347	512.427
rs9876378	A	G	0.0723664	0.3757	finngen_R11_L12_ALOPECAREATA	3	85071278	0.0125987	9.25e-09	156509	F-salty food liking (derived food-liking factor) || id:ebi-fl187-GCST90094827	TRUE	7.84e-06	0.00245662	385.425
rs10246939	C	T	-0.065562	0.4454	finngen_R11_L12_ALOPECAREATA	7	141672604	0.008214	1.47e-15	159571	Salty food liking || id:ebi-fl187-GCST90094828	TRUE	1.81e-10	0.00212356	339.575
rs10496076	C	T	0.05084	0.6322	finngen_R11_L12_ALOPECAREATA	2	57942987	0.008495	2.2e-09	159571	Salty food liking || id:ebi-fl187-GCST90094828	TRUE	6.94e-07	0.00120201	192.034
rs11128898	T	G	0.057297	0.6204	finngen_R11_L12_ALOPECAREATA	3	18703839	0.008414	9.88e-12	159571	Salty food liking || id:ebi-fl187-GCST90094828	TRUE	1.06e-08	0.00154629	247.123
rs12563932	C	A	-0.135503	0.0294	finngen_R11_L12_ALOPECAREATA	1	163859836	0.024197	2.17e-08	159571	Salty food liking || id:ebi-fl187-GCST90094828	TRUE	2.68e-05	0.00104789	167.386
rs13388416	G	A	0.059645	0.2463	finngen_R11_L12_ALOPECAREATA	2	138394493	0.009475	3.11e-10	159571	Salty food liking || id:ebi-fl187-GCST90094828	TRUE	2.26e-07	0.00132081	211.039
rs2117686	C	A	0.048748	0.5854	finngen_R11_L12_ALOPECAREATA	4	67894523	0.008321	4.72e-09	159571	Salty food liking || id:ebi-fl187-GCST90094828	TRUE	1.1e-06	0.00115352	184.279
rs2594136	A	G	0.061675	0.7927	finngen_R11_L12_ALOPECAREATA	3	60812147	0.010104	1.05e-09	159571	Salty food liking || id:ebi-fl187-GCST90094828	TRUE	9.77e-06	0.00125013	199.732
rs2694944	T	C	0.047331	0.4242	finngen_R11_L12_ALOPECAREATA	7	114010165	0.008343	1.42e-08	159571	Salty food liking || id:ebi-fl187-GCST90094828	TRUE	6.08e-06	0.00109437	174.819
rs543760429	C	T	0.205581	0.0379	finngen_R11_L12_ALOPECAREATA	22	43147206	0.021714	2.98e-21	159571	Salty food liking || id:ebi-fl187-GCST90094828	TRUE	4.28e-13	0.00308216	493.338
rs7591518	C	T	-0.050382	0.2968	finngen_R11_L12_ALOPECAREATA	2	145632077	0.008946	1.81e-08	159571	Salty food liking || id:ebi-fl187-GCST90094828	TRUE	3.47e-06	0.00105956	169.251
rs7678319	G	A	-0.052711	0.2942	finngen_R11_L12_ALOPECAREATA	4	152929310	0.009041	5.58e-09	159571	Salty food liking || id:ebi-fl187-GCST90094828	TRUE	2.91e-05	0.00115387	184.335
rs7823611	C	T	0.068332	0.1316	finngen_R11_L12_ALOPECAREATA	8	22755722	0.012158	1.93e-08	159571	Salty food liking || id:ebi-fl187-GCST90094828	TRUE	0.000430114	0.00106722	170.477
rs9870384	T	C	0.058565	0.3729	finngen_R11_L12_ALOPECAREATA	3	85009817	0.008469	4.75e-12	159571	Salty food liking || id:ebi-fl187-GCST90094828	TRUE	1.08e-08	0.00160411	256.378
rs13262595	G	A	0.047949	0.5637	finngen_R11_L12_ALOPECAREATA	8	143316970	0.008606	2.55e-08	150683	Salty pretzels liking || id:ebi-fl187-GCST90094829	TRUE	2.4e-05	0.0011309	170.597
rs136560	G	A	0.054268	0.3694	finngen_R11_L12_ALOPECAREATA	22	27259888	0.008848	8.67e-10	150683	Salty pretzels liking || id:ebi-fl187-GCST90094829	TRUE	2.05e-07	0.00137204	207.025
rs2638281	G	A	0.052717	0.6036	finngen_R11_L12_ALOPECAREATA	19	49210869	0.008735	1.61e-09	150683	Salty pretzels liking || id:ebi-fl187-GCST90094829	TRUE	2.04e-06	0.00132989	200.655
rs543760429	C	T	0.152085	0.0379	finngen_R11_L12_ALOPECAREATA	22	43147206	0.022692	2.08e-11	150683	Salty pretzels liking || id:ebi-fl187-GCST90094829	TRUE	7.67e-07	0.0016868	254.597
rs589085	G	T	0.105554	0.9265	finngen_R11_L12_ALOPECAREATA	9	3245605	0.016327	1.03e-10	150683	Salty pretzels liking || id:ebi-fl187-GCST90094829	TRUE	1.29e-06	0.00151744	228.997
rs11859365	C	A	0.097926	0.2533	finngen_R11_L12_ALOPECAREATA	16	83683945	0.010609	2.81e-20	157340	Sardines liking || id:ebi-fl187-GCST90094830	TRUE	1.13e-14	0.0036275	572.821
rs1307813	A	C	-0.069033	0.6425	finngen_R11_L12_ALOPECAREATA	14	29755868	0.009636	7.94e-13	157340	Sardines liking || id:ebi-fl187-GCST90094830	TRUE	1.12e-09	0.00218924	345.206
rs2110529	C	T	-0.06223	0.4715	finngen_R11_L12_ALOPECAREATA	2	59497127	0.009271	1.94e-11	157340	Sardines liking || id:ebi-fl187-GCST90094830	TRUE	1.03e-08	0.00193	304.249
rs2413045	G	A	-0.070062	0.7999	finngen_R11_L12_ALOPECAREATA	22	31665862	0.011543	1.32e-09	157340	Sardines liking || id:ebi-fl187-GCST90094830	TRUE	2.57e-06	0.00157137	247.625
rs2546503	T	A	0.052767	0.6279	finngen_R11_L12_ALOPECAREATA	5	164604669	0.009618	4.13e-08	157340	Sardines liking || id:ebi-fl187-GCST90094830	TRUE	3.56e-06	0.00130108	204.976
rs3105049	T	C	-0.093749	0.7283	finngen_R11_L12_ALOPECAREATA	13	55941509	0.010416	2.34e-19	157340	Sardines liking || id:ebi-fl187-GCST90094830	TRUE	3.92e-14	0.00347827	549.174
rs34391493	C	A	-0.077332	0.1358	finngen_R11_L12_ALOPECAREATA	6	26022648	0.013707	1.71e-08	157340	Sardines liking || id:ebi-fl187-GCST90094830	TRUE	1.07e-05	0.00140366	221.16
rs3741251	A	G	-0.0686	0.1689	finngen_R11_L12_ALOPECAREATA	11	61511133	0.012492	4.01e-08	157340	Sardines liking || id:ebi-fl187-GCST90094830	TRUE	1.53e-05	0.00132118	208.146
rs427248	T	C	-0.061218	0.4935	finngen_R11_L12_ALOPECAREATA	19	49241015	0.009274	4.12e-11	157340	Sardines liking || id:ebi-fl187-GCST90094830	TRUE	2.11e-08	0.0018735	295.327
rs4814124	A	T	0.060539	0.271	finngen_R11_L12_ALOPECAREATA	20	12458840	0.010408	6.05e-09	157340	Sardines liking || id:ebi-fl187-GCST90094830	TRUE	0.000121398	0.0014481	228.171
rs55872725	T	C	0.061303	0.4046	finngen_R11_L12_ALOPECAREATA	16	53809123	0.00942	7.72e-11	157340	Sardines liking || id:ebi-fl187-GCST90094830	TRUE	1.77e-06	0.00181062	285.397
rs55985303	A	G	0.082357	0.241	finngen_R11_L12_ALOPECAREATA	2	77224951	0.010798	2.45e-14	157340	Sardines liking || id:ebi-fl187-GCST90094830	TRUE	1.9e-09	0.00248136	391.383
rs57222984	G	A	-0.060663	0.2422	finngen_R11_L12_ALOPECAREATA	17	43758898	0.010795	1.94e-08	157340	Sardines liking || id:ebi-fl187-GCST90094830	TRUE	1.68e-05	0.00135085	212.827
rs5750184	C	G	-0.119415	0.0492	finngen_R11_L12_ALOPECAREATA	22	36226516	0.021344	2.23e-08	157340	Sardines liking || id:ebi-fl187-GCST90094830	TRUE	2.27e-06	0.00133414	210.192
rs61043970	G	T	-0.053877	0.3317	finngen_R11_L12_ALOPECAREATA	18	52881622	0.009842	4.42e-08	157340	Sardines liking || id:ebi-fl187-GCST90094830	TRUE	5.37e-06	0.00128693	202.743
rs6789291	C	A	-0.059277	0.6678	finngen_R11_L12_ALOPECAREATA	3	118325483	0.009814	1.56e-09	157340	Sardines liking || id:ebi-fl187-GCST90094830	TRUE	1.16e-05	0.00155901	245.674
rs12024899	A	C	0.0831125	0.3249	finngen_R11_L12_ALOPECAREATA	1	73678888	0.0147431	1.73e-08	158928	F-sauces liking (derived food-liking factor) || id:ebi-fl187-GCST90094831	TRUE	1.29e-05	0.00303027	483.052
rs2043539	A	G	-0.0786382	0.4178	finngen_R11_L12_ALOPECAREATA	7	12253880	0.014	1.94e-08	158928	F-sauces liking (derived food-liking factor) || id:ebi-fl187-GCST90094831	TRUE	1.69e-05	0.00300841	479.558
rs671722	A	G	-0.0813497	0.4129	finngen_R11_L12_ALOPECAREATA	2	104387855	0.0140239	6.6e-09	158928	F-sauces liking (derived food-liking factor) || id:ebi-fl187-GCST90094831	TRUE	4.81e-05	0.00320848	511.551
rs7330681	G	A	-0.0965333	0.271	finngen_R11_L12_ALOPECAREATA	13	56102131	0.0155346	5.16e-10	158928	F-sauces liking (derived food-liking factor) || id:ebi-fl187-GCST90094831	TRUE	2.56e-07	0.00368198	587.325
rs814573	T	A	-0.112031	0.1806	finngen_R11_L12_ALOPECAREATA	19	45424351	0.017949	4.33e-10	158928	F-sauces liking (derived food-liking factor) || id:ebi-fl187-GCST90094831	TRUE	1.98e-06	0.00371468	592.561
rs838133	G	A	0.10147	0.4506	finngen_R11_L12_ALOPECAREATA	19	49259529	0.0138774	2.63e-13	158928	F-sauces liking (derived food-liking factor) || id:ebi-fl187-GCST90094831	TRUE	4.07e-10	0.00509786	814.333
rs848307	G	A	0.129098	0.0997	finngen_R11_L12_ALOPECAREATA	1	16319232	0.0230466	2.12e-08	158928	F-sauces liking (derived food-liking factor) || id:ebi-fl187-GCST90094831	TRUE	2.51e-05	0.00299193	476.923
rs922234	G	C	0.0963212	0.3326	finngen_R11_L12_ALOPECAREATA	5	153159954	0.0146553	4.95e-11	158928	F-sauces liking (derived food-liking factor) || id:ebi-fl187-GCST90094831	TRUE	2.43e-08	0.00411891	657.309
rs146223897	G	C	-0.172359	0.0193	finngen_R11_L12_ALOPECAREATA	1	180590713	0.030569	1.74e-08	158603	Sausages liking || id:ebi-fl187-GCST90094832	TRUE	3.08e-05	0.00112458	178.561
rs429358	C	T	-0.100228	0.1486	finngen_R11_L12_ALOPECAREATA	19	45411941	0.011482	2.65e-18	158603	Sausages liking || id:ebi-fl187-GCST90094832	TRUE	3.87e-12	0.00254191	404.177
rs72839449	C	A	0.060707	0.1937	finngen_R11_L12_ALOPECAREATA	6	27261661	0.01031	3.94e-09	158603	Sausages liking || id:ebi-fl187-GCST90094832	TRUE	1.86e-06	0.00115116	182.785
rs10168014	G	A	0.0798472	0.1976	finngen_R11_L12_ALOPECAREATA	2	162105737	0.0144769	3.48e-08	157915	F-savoury food liking (derived food-liking factor) || id:ebi-fl187-GCST90094833	TRUE	2.04e-05	0.00202175	319.907
rs115003386	C	G	-0.155408	0.047	finngen_R11_L12_ALOPECAREATA	3	155310977	0.0272375	1.16e-08	157915	F-savoury food liking (derived food-liking factor) || id:ebi-fl187-GCST90094833	TRUE	1.11e-06	0.00216356	342.396
rs11637716	C	T	0.0633302	0.4422	finngen_R11_L12_ALOPECAREATA	15	51965186	0.0116069	4.86e-08	157915	F-savoury food liking (derived food-liking factor) || id:ebi-fl187-GCST90094833	TRUE	2.26e-05	0.00197856	313.06
rs11859365	C	A	0.115221	0.2532	finngen_R11_L12_ALOPECAREATA	16	83683945	0.0132565	3.57e-18	157915	F-savoury food liking (derived food-liking factor) || id:ebi-fl187-GCST90094833	TRUE	3.92e-13	0.00502062	796.823
rs12629607	C	T	-0.105388	0.3501	finngen_R11_L12_ALOPECAREATA	3	85583608	0.0120849	2.77e-18	157915	F-savoury food liking (derived food-liking factor) || id:ebi-fl187-GCST90094833	TRUE	5.07e-13	0.00505419	802.177
rs13029813	C	T	-0.0745298	0.3382	finngen_R11_L12_ALOPECAREATA	2	207046344	0.0121846	9.55e-10	157915	F-savoury food liking (derived food-liking factor) || id:ebi-fl187-GCST90094833	TRUE	1.11e-06	0.00248651	393.632
rs1411112	A	G	-0.110224	0.1116	finngen_R11_L12_ALOPECAREATA	1	204679248	0.0183074	1.74e-09	157915	F-savoury food liking (derived food-liking factor) || id:ebi-fl187-GCST90094833	TRUE	3.68e-07	0.00240911	381.349
rs1603460	T	G	-0.0646235	0.4238	finngen_R11_L12_ALOPECAREATA	12	23092626	0.0116653	3.03e-08	157915	F-savoury food liking (derived food-liking factor) || id:ebi-fl187-GCST90094833	TRUE	3.12e-06	0.0020396	322.738
rs2110529	C	T	-0.0749333	0.4716	finngen_R11_L12_ALOPECAREATA	2	59497127	0.0115477	8.64e-11	157915	F-savoury food liking (derived food-liking factor) || id:ebi-fl187-GCST90094833	TRUE	3.16e-08	0.00279844	443.151
rs2236295	T	G	0.0903815	0.3992	finngen_R11_L12_ALOPECAREATA	10	64564892	0.0117707	1.61e-14	157915	F-savoury food liking (derived food-liking factor) || id:ebi-fl187-GCST90094833	TRUE	1.03e-10	0.0039184	621.201
rs3105049	T	C	-0.132189	0.2715	finngen_R11_L12_ALOPECAREATA	13	55941509	0.0129617	2.02e-24	157915	F-savoury food liking (derived food-liking factor) || id:ebi-fl187-GCST90094833	TRUE	9.09e-18	0.00691223	1099.13
rs34958196	A	G	-0.0958294	0.1281	finngen_R11_L12_ALOPECAREATA	7	73043101	0.0172487	2.76e-08	157915	F-savoury food liking (derived food-liking factor) || id:ebi-fl187-GCST90094833	TRUE	3.13e-05	0.00205137	324.604
rs41271151	G	C	0.0895101	0.1615	finngen_R11_L12_ALOPECAREATA	9	23692125	0.0156648	1.1e-08	157915	F-savoury food liking (derived food-liking factor) || id:ebi-fl187-GCST90094833	TRUE	1.75e-06	0.00216995	343.409
rs56137030	A	G	0.0958485	0.3945	finngen_R11_L12_ALOPECAREATA	16	53825905	0.0117946	4.42e-16	157915	F-savoury food liking (derived food-liking factor) || id:ebi-fl187-GCST90094833	TRUE	1.32e-10	0.00438896	696.131
rs6421143	G	A	0.0877304	0.3333	finngen_R11_L12_ALOPECAREATA	5	153120718	0.0122287	7.28e-13	157915	F-savoury food liking (derived food-liking factor) || id:ebi-fl187-GCST90094833	TRUE	1.45e-09	0.00342055	542.003
rs6808550	G	A	0.0890074	0.4275	finngen_R11_L12_ALOPECAREATA	3	25107866	0.0116522	2.19e-14	157915	F-savoury food liking (derived food-liking factor) || id:ebi-fl187-GCST90094833	TRUE	5.94e-10	0.00387787	614.751
rs7872912	T	C	0.0718201	0.4713	finngen_R11_L12_ALOPECAREATA	9	15761077	0.0115481	5e-10	157915	F-savoury food liking (derived food-liking factor) || id:ebi-fl187-GCST90094833	TRUE	2.48e-07	0.00257057	406.972
rs80028338	C	A	-0.101692	0.2051	finngen_R11_L12_ALOPECAREATA	17	44161470	0.0142766	1.06e-12	157915	F-savoury food liking (derived food-liking factor) || id:ebi-fl187-GCST90094833	TRUE	8.62e-08	0.00337196	534.279
rs814573	T	A	-0.114517	0.1806	finngen_R11_L12_ALOPECAREATA	19	45424351	0.014985	2.14e-14	157915	F-savoury food liking (derived food-liking factor) || id:ebi-fl187-GCST90094833	TRUE	2.51e-09	0.00388135	615.304
rs838133	G	A	0.131004	0.4506	finngen_R11_L12_ALOPECAREATA	19	49259529	0.0115857	1.21e-29	157915	F-savoury food liking (derived food-liking factor) || id:ebi-fl187-GCST90094833	TRUE	3.8e-22	0.00849729	1353.33
rs921966	C	T	-0.0739007	0.3945	finngen_R11_L12_ALOPECAREATA	2	104319974	0.0117946	3.71e-10	157915	F-savoury food liking (derived food-liking factor) || id:ebi-fl187-GCST90094833	TRUE	1.01e-05	0.00260909	413.087
rs56131196	A	G	-0.043826	0.1835	finngen_R11_L12_ALOPECAREATA	19	45422846	0.007815	2.06e-08	159272	Savoury biscuit liking || id:ebi-fl187-GCST90094834	TRUE	5.37e-06	0.000575554	91.7212
rs58568715	G	A	-0.045877	0.1638	finngen_R11_L12_ALOPECAREATA	11	65662985	0.008209	2.31e-08	159272	Savoury biscuit liking || id:ebi-fl187-GCST90094834	TRUE	3.53e-05	0.000576559	91.8816
rs12024497	G	T	-0.0670763	0.4142	finngen_R11_L12_ALOPECAREATA	1	91151544	0.011677	9.23e-09	158684	F-savour/caloric food liking (derived food-liking factor) || id:ebi-fl187-GCST90094835	TRUE	1.92e-06	0.00218337	347.22
rs12682352	C	T	-0.0910285	0.4742	finngen_R11_L12_ALOPECAREATA	8	8646246	0.0115191	2.74e-15	158684	F-savour/caloric food liking (derived food-liking factor) || id:ebi-fl187-GCST90094835	TRUE	2.57e-11	0.00413206	658.404
rs2447097	G	T	0.0751993	0.4608	finngen_R11_L12_ALOPECAREATA	17	2278064	0.0115393	7.18e-11	158684	F-savour/caloric food liking (derived food-liking factor) || id:ebi-fl187-GCST90094835	TRUE	1.75e-07	0.00281009	447.166
rs35626515	A	C	0.0641629	0.4032	finngen_R11_L12_ALOPECAREATA	16	28649651	0.0117256	4.45e-08	158684	F-savour/caloric food liking (derived food-liking factor) || id:ebi-fl187-GCST90094835	TRUE	4.93e-06	0.00198129	315.018
rs429358	C	T	-0.162062	0.1486	finngen_R11_L12_ALOPECAREATA	19	45411941	0.0161709	1.22e-23	158684	F-savour/caloric food liking (derived food-liking factor) || id:ebi-fl187-GCST90094835	TRUE	8.5e-16	0.0066458	1061.62
rs4350094	T	C	0.0663366	0.4708	finngen_R11_L12_ALOPECAREATA	8	143378869	0.0115234	8.58e-09	158684	F-savour/caloric food liking (derived food-liking factor) || id:ebi-fl187-GCST90094835	TRUE	6.23e-06	0.00219277	348.718
rs4649981	A	G	-0.0776122	0.4664	finngen_R11_L12_ALOPECAREATA	1	73652349	0.0115298	1.68e-11	158684	F-savour/caloric food liking (derived food-liking factor) || id:ebi-fl187-GCST90094835	TRUE	1.05e-08	0.00299823	477.195
rs61779135	A	G	-0.0700527	0.3948	finngen_R11_L12_ALOPECAREATA	1	21532625	0.0117672	2.63e-09	158684	F-savour/caloric food liking (derived food-liking factor) || id:ebi-fl187-GCST90094835	TRUE	2.28e-06	0.00234507	372.995
rs73288458	G	C	-0.0690821	0.3103	finngen_R11_L12_ALOPECAREATA	20	43433547	0.0124334	2.76e-08	158684	F-savour/caloric food liking (derived food-liking factor) || id:ebi-fl187-GCST90094835	TRUE	3.31e-06	0.0020427	324.802
rs7587672	C	G	-0.0800923	0.2606	finngen_R11_L12_ALOPECAREATA	2	191723275	0.0131034	9.82e-10	158684	F-savour/caloric food liking (derived food-liking factor) || id:ebi-fl187-GCST90094835	TRUE	3.42e-07	0.0024721	393.249
rs76395182	G	T	-0.071549	0.3529	finngen_R11_L12_ALOPECAREATA	3	85547337	0.0120365	2.78e-09	158684	F-savour/caloric food liking (derived food-liking factor) || id:ebi-fl187-GCST90094835	TRUE	6.74e-06	0.00233808	371.881
rs9393688	T	A	-0.0779561	0.2641	finngen_R11_L12_ALOPECAREATA	6	26207174	0.0130472	2.3e-09	158684	F-savour/caloric food liking (derived food-liking factor) || id:ebi-fl187-GCST90094835	TRUE	1.13e-06	0.00236221	375.727
rs11031140	A	G	0.0688352	0.1933	finngen_R11_L12_ALOPECAREATA	11	30608133	0.012568	4.33e-08	156740	F-seafood liking (derived food-liking factor) || id:ebi-fl187-GCST90094836	TRUE	9.44e-06	0.00147773	231.96
rs11859365	C	A	0.104064	0.2532	finngen_R11_L12_ALOPECAREATA	16	83683945	0.0114131	7.66e-20	156740	F-seafood liking (derived food-liking factor) || id:ebi-fl187-GCST90094836	TRUE	2.32e-14	0.00409543	644.551
rs12538685	T	G	-0.0664755	0.3017	finngen_R11_L12_ALOPECAREATA	7	78936468	0.0108126	7.85e-10	156740	F-seafood liking (derived food-liking factor) || id:ebi-fl187-GCST90094836	TRUE	2.12e-06	0.00186196	292.386
rs1319815	G	C	-0.0610068	0.2938	finngen_R11_L12_ALOPECAREATA	3	30844004	0.0108955	2.15e-08	156740	F-seafood liking (derived food-liking factor) || id:ebi-fl187-GCST90094836	TRUE	2.27e-05	0.00154442	242.445
rs1402940	T	G	0.0603056	0.305	finngen_R11_L12_ALOPECAREATA	8	114116686	0.0107794	2.21e-08	156740	F-seafood liking (derived food-liking factor) || id:ebi-fl187-GCST90094836	TRUE	3.6e-06	0.00154181	242.034
rs140382641	T	C	-0.0781719	0.4895	finngen_R11_L12_ALOPECAREATA	9	15597149	0.00992804	3.44e-15	156740	F-seafood liking (derived food-liking factor) || id:ebi-fl187-GCST90094836	TRUE	3.64e-10	0.00305408	480.158
rs1724417	G	A	-0.0883268	0.1727	finngen_R11_L12_ALOPECAREATA	17	43672118	0.0131299	1.73e-11	156740	F-seafood liking (derived food-liking factor) || id:ebi-fl187-GCST90094836	TRUE	2.48e-08	0.00222931	350.199
rs1848797	G	A	0.0755173	0.3944	finngen_R11_L12_ALOPECAREATA	10	64552934	0.0101549	1.03e-13	156740	F-seafood liking (derived food-liking factor) || id:ebi-fl187-GCST90094836	TRUE	5.38e-10	0.00272424	428.16
rs2110529	C	T	-0.0771916	0.4716	finngen_R11_L12_ALOPECAREATA	2	59497127	0.0099419	8.21e-15	156740	F-seafood liking (derived food-liking factor) || id:ebi-fl187-GCST90094836	TRUE	3.34e-11	0.00296966	466.846
rs2526389	T	C	0.0622097	0.4223	finngen_R11_L12_ALOPECAREATA	3	50192826	0.0100479	5.97e-10	156740	F-seafood liking (derived food-liking factor) || id:ebi-fl187-GCST90094836	TRUE	1.24e-07	0.0018883	296.529
rs3105049	T	C	-0.105316	0.2715	finngen_R11_L12_ALOPECAREATA	13	55941509	0.0111593	3.82e-21	156740	F-seafood liking (derived food-liking factor) || id:ebi-fl187-GCST90094836	TRUE	1.99e-15	0.00438754	690.728
rs35511257	C	G	-0.162164	0.0927	finngen_R11_L12_ALOPECAREATA	6	32545392	0.0171129	2.64e-21	156740	F-seafood liking (derived food-liking factor) || id:ebi-fl187-GCST90094836	TRUE	3.37e-14	0.00442351	696.415
rs3731769	T	G	0.0651936	0.2989	finngen_R11_L12_ALOPECAREATA	2	162107295	0.0108414	1.82e-09	156740	F-seafood liking (derived food-liking factor) || id:ebi-fl187-GCST90094836	TRUE	3.8e-05	0.00178134	279.702
rs3909727	G	A	0.0866395	0.1639	finngen_R11_L12_ALOPECAREATA	11	126587382	0.0134066	1.03e-10	156740	F-seafood liking (derived food-liking factor) || id:ebi-fl187-GCST90094836	TRUE	1.85e-06	0.00205731	323.124
rs4552632	A	G	0.0701014	0.3825	finngen_R11_L12_ALOPECAREATA	5	164574688	0.0102118	6.66e-12	156740	F-seafood liking (derived food-liking factor) || id:ebi-fl187-GCST90094836	TRUE	6.51e-09	0.00232141	364.701
rs5020205	C	G	-0.0573989	0.3407	finngen_R11_L12_ALOPECAREATA	9	3971439	0.0104715	4.22e-08	156740	F-seafood liking (derived food-liking factor) || id:ebi-fl187-GCST90094836	TRUE	3.76e-05	0.0014801	232.333
rs56137030	A	G	0.0776293	0.3945	finngen_R11_L12_ALOPECAREATA	16	53825905	0.0101545	2.09e-14	156740	F-seafood liking (derived food-liking factor) || id:ebi-fl187-GCST90094836	TRUE	1.74e-09	0.002879	452.554
rs6041381	C	G	0.0634578	0.2837	finngen_R11_L12_ALOPECAREATA	20	12463411	0.0110093	8.21e-09	156740	F-seafood liking (derived food-liking factor) || id:ebi-fl187-GCST90094836	TRUE	0.000108828	0.00163664	256.946
rs62273284	T	C	-0.0643915	0.3792	finngen_R11_L12_ALOPECAREATA	3	118361683	0.0102289	3.07e-10	156740	F-seafood liking (derived food-liking factor) || id:ebi-fl187-GCST90094836	TRUE	7.45e-08	0.00195212	306.571
rs624565	T	C	-0.0741155	0.3397	finngen_R11_L12_ALOPECAREATA	18	40947391	0.010479	1.52e-12	156740	F-seafood liking (derived food-liking factor) || id:ebi-fl187-GCST90094836	TRUE	1.86e-08	0.00246425	387.197
rs6957780	A	G	0.0560309	0.4492	finngen_R11_L12_ALOPECAREATA	7	68030709	0.00997748	1.96e-08	156740	F-seafood liking (derived food-liking factor) || id:ebi-fl187-GCST90094836	TRUE	3.51e-05	0.00155353	243.877
rs7148387	G	A	-0.062166	0.4101	finngen_R11_L12_ALOPECAREATA	14	29775132	0.0100903	7.23e-10	156740	F-seafood liking (derived food-liking factor) || id:ebi-fl187-GCST90094836	TRUE	7.82e-07	0.00186984	293.625
rs715280	A	G	0.0801814	0.2603	finngen_R11_L12_ALOPECAREATA	2	77301099	0.0113103	1.35e-12	156740	F-seafood liking (derived food-liking factor) || id:ebi-fl187-GCST90094836	TRUE	1.66e-07	0.00247575	389.009
rs73728611	G	A	-0.165682	0.1217	finngen_R11_L12_ALOPECAREATA	6	32589363	0.01518	9.83e-28	156740	F-seafood liking (derived food-liking factor) || id:ebi-fl187-GCST90094836	TRUE	2.16e-16	0.00586832	925.221
rs76084961	G	T	-0.0886211	0.3772	finngen_R11_L12_ALOPECAREATA	3	85604041	0.0102395	4.94e-18	156740	F-seafood liking (derived food-liking factor) || id:ebi-fl187-GCST90094836	TRUE	1.2e-12	0.00368998	580.505
rs7682682	G	C	-0.0640183	0.2421	finngen_R11_L12_ALOPECAREATA	4	32801698	0.011586	3.29e-08	156740	F-seafood liking (derived food-liking factor) || id:ebi-fl187-GCST90094836	TRUE	0.000555851	0.00150399	236.088
rs78431265	C	T	-0.0731775	0.1676	finngen_R11_L12_ALOPECAREATA	4	139449110	0.0132872	3.64e-08	156740	F-seafood liking (derived food-liking factor) || id:ebi-fl187-GCST90094836	TRUE	1.54e-05	0.00149414	234.54
rs838133	G	A	0.0646286	0.4506	finngen_R11_L12_ALOPECAREATA	19	49259529	0.00997465	9.22e-11	156740	F-seafood liking (derived food-liking factor) || id:ebi-fl187-GCST90094836	TRUE	2.87e-08	0.00206804	324.813
rs920990	T	C	0.0660854	0.4545	finngen_R11_L12_ALOPECAREATA	13	58701434	0.00996721	3.35e-11	156740	F-seafood liking (derived food-liking factor) || id:ebi-fl187-GCST90094836	TRUE	3.8e-08	0.00216555	340.163
rs1093462	T	C	0.0929778	0.081	finngen_R11_L12_ALOPECAREATA	3	117747756	0.0163092	1.19e-08	152547	F-sharp flavour liking (derived food-liking factor) || id:ebi-fl187-GCST90094837	TRUE	8.53e-06	0.00128703	196.583
rs113399526	G	A	-0.0616574	0.1972	finngen_R11_L12_ALOPECAREATA	20	47408779	0.0111835	3.52e-08	152547	F-sharp flavour liking (derived food-liking factor) || id:ebi-fl187-GCST90094837	TRUE	6.7e-05	0.00120369	183.838
rs11680553	C	T	-0.0638609	0.3769	finngen_R11_L12_ALOPECAREATA	2	44578898	0.0091821	3.53e-12	152547	F-sharp flavour liking (derived food-liking factor) || id:ebi-fl187-GCST90094837	TRUE	4.89e-09	0.00191551	292.762
rs11714337	A	G	0.0601542	0.4334	finngen_R11_L12_ALOPECAREATA	3	71582521	0.00897948	2.1e-11	152547	F-sharp flavour liking (derived food-liking factor) || id:ebi-fl187-GCST90094837	TRUE	5.3e-08	0.00177716	271.58
rs11859365	C	A	0.0787009	0.2532	finngen_R11_L12_ALOPECAREATA	16	83683945	0.0102329	1.46e-14	152547	F-sharp flavour liking (derived food-liking factor) || id:ebi-fl187-GCST90094837	TRUE	1.24e-10	0.00234238	358.157
rs11861627	C	A	-0.0885362	0.1807	finngen_R11_L12_ALOPECAREATA	16	12793139	0.0115647	1.92e-14	152547	F-sharp flavour liking (derived food-liking factor) || id:ebi-fl187-GCST90094837	TRUE	1.77e-09	0.00232099	354.878
rs1234627	A	T	0.0708131	0.2809	finngen_R11_L12_ALOPECAREATA	8	64574537	0.00990064	8.53e-13	152547	F-sharp flavour liking (derived food-liking factor) || id:ebi-fl187-GCST90094837	TRUE	1.69e-09	0.00202581	309.654
rs12413585	A	G	0.0640133	0.4775	finngen_R11_L12_ALOPECAREATA	10	118016664	0.00890849	6.69e-13	152547	F-sharp flavour liking (derived food-liking factor) || id:ebi-fl187-GCST90094837	TRUE	1.12e-09	0.0020447	312.549
rs12455474	G	T	0.0543698	0.4015	finngen_R11_L12_ALOPECAREATA	18	50705765	0.00907735	2.1e-09	152547	F-sharp flavour liking (derived food-liking factor) || id:ebi-fl187-GCST90094837	TRUE	4.82e-07	0.00142067	217.025
rs12665383	T	C	0.0668463	0.3526	finngen_R11_L12_ALOPECAREATA	6	140561696	0.00931336	7.1e-13	152547	F-sharp flavour liking (derived food-liking factor) || id:ebi-fl187-GCST90094837	TRUE	3.27e-09	0.00204004	311.834
rs13383034	T	C	0.125894	0.3078	finngen_R11_L12_ALOPECAREATA	2	45155276	0.00964015	5.62e-39	152547	F-sharp flavour liking (derived food-liking factor) || id:ebi-fl187-GCST90094837	TRUE	6.63e-29	0.00675365	1037.24
rs1356505	C	A	-0.0512772	0.3738	finngen_R11_L12_ALOPECAREATA	18	40705542	0.00919724	2.47e-08	152547	F-sharp flavour liking (derived food-liking factor) || id:ebi-fl187-GCST90094837	TRUE	5.61e-05	0.00123092	188.003
rs1470764	A	G	-0.0540223	0.389	finngen_R11_L12_ALOPECAREATA	8	101950038	0.00912722	3.24e-09	152547	F-sharp flavour liking (derived food-liking factor) || id:ebi-fl187-GCST90094837	TRUE	1.21e-06	0.00138729	211.918
rs149328785	T	C	-0.062673	0.2683	finngen_R11_L12_ALOPECAREATA	6	157326236	0.0100429	4.36e-10	152547	F-sharp flavour liking (derived food-liking factor) || id:ebi-fl187-GCST90094837	TRUE	1.35e-06	0.00154221	235.62
rs17044006	C	G	-0.058889	0.2167	finngen_R11_L12_ALOPECAREATA	2	53233044	0.0108004	4.97e-08	152547	F-sharp flavour liking (derived food-liking factor) || id:ebi-fl187-GCST90094837	TRUE	4.28e-06	0.0011773	179.802
rs1956238	A	C	-0.0521024	0.4056	finngen_R11_L12_ALOPECAREATA	14	29731983	0.00906245	8.96e-09	152547	F-sharp flavour liking (derived food-liking factor) || id:ebi-fl187-GCST90094837	TRUE	1.26e-06	0.00130895	199.935
rs2006810	C	T	-0.0630478	0.3931	finngen_R11_L12_ALOPECAREATA	7	69902152	0.00911011	4.5e-12	152547	F-sharp flavour liking (derived food-liking factor) || id:ebi-fl187-GCST90094837	TRUE	6.18e-08	0.00189666	289.876
rs2183271	C	T	-0.0519284	0.3603	finngen_R11_L12_ALOPECAREATA	10	21957229	0.00926859	2.11e-08	152547	F-sharp flavour liking (derived food-liking factor) || id:ebi-fl187-GCST90094837	TRUE	2.15e-05	0.00124303	189.853
rs224111	A	G	-0.056317	0.3913	finngen_R11_L12_ALOPECAREATA	10	64552010	0.00911753	6.54e-10	152547	F-sharp flavour liking (derived food-liking factor) || id:ebi-fl187-GCST90094837	TRUE	1.09e-06	0.00151085	230.822
rs2457437	C	A	0.0522631	0.331	finngen_R11_L12_ALOPECAREATA	8	22731695	0.00945599	3.26e-08	152547	F-sharp flavour liking (derived food-liking factor) || id:ebi-fl187-GCST90094837	TRUE	1.06e-05	0.00120969	184.756
rs2532387	T	G	-0.111619	0.2169	finngen_R11_L12_ALOPECAREATA	17	44313522	0.0107968	4.74e-25	152547	F-sharp flavour liking (derived food-liking factor) || id:ebi-fl187-GCST90094837	TRUE	4.57e-16	0.00423234	648.367
rs28158	G	C	0.0528792	0.325	finngen_R11_L12_ALOPECAREATA	5	102595892	0.00950037	2.61e-08	152547	F-sharp flavour liking (derived food-liking factor) || id:ebi-fl187-GCST90094837	TRUE	8.76e-05	0.00122684	187.378
rs307587	A	T	0.0581211	0.2537	finngen_R11_L12_ALOPECAREATA	3	12110121	0.0102263	1.32e-08	152547	F-sharp flavour liking (derived food-liking factor) || id:ebi-fl187-GCST90094837	TRUE	3.51e-05	0.00127918	195.382
rs3124417	T	C	-0.0946099	0.28	finngen_R11_L12_ALOPECAREATA	13	55959095	0.00991034	1.34e-21	152547	F-sharp flavour liking (derived food-liking factor) || id:ebi-fl187-GCST90094837	TRUE	9.61e-16	0.00360906	552.538
rs34385798	C	A	0.054394	0.4622	finngen_R11_L12_ALOPECAREATA	18	21077259	0.00892501	1.1e-09	152547	F-sharp flavour liking (derived food-liking factor) || id:ebi-fl187-GCST90094837	TRUE	3.41e-06	0.0014709	224.709
rs4432233	G	T	-0.0496259	0.3996	finngen_R11_L12_ALOPECAREATA	15	37898968	0.00908449	4.69e-08	152547	F-sharp flavour liking (derived food-liking factor) || id:ebi-fl187-GCST90094837	TRUE	1.42e-05	0.00118172	180.478
rs56096330	A	G	-0.0691148	0.1834	finngen_R11_L12_ALOPECAREATA	7	77791389	0.0114982	1.84e-09	152547	F-sharp flavour liking (derived food-liking factor) || id:ebi-fl187-GCST90094837	TRUE	9.31e-07	0.00143081	218.575
rs607863	C	T	-0.0558946	0.2922	finngen_R11_L12_ALOPECAREATA	1	88777911	0.0097845	1.11e-08	152547	F-sharp flavour liking (derived food-liking factor) || id:ebi-fl187-GCST90094837	TRUE	2.31e-05	0.00129229	197.388
rs61951396	T	C	0.106947	0.0582	finngen_R11_L12_ALOPECAREATA	13	64993802	0.0190061	1.83e-08	152547	F-sharp flavour liking (derived food-liking factor) || id:ebi-fl187-GCST90094837	TRUE	1.82e-06	0.00125385	191.509
rs62263063	G	A	0.0541078	0.4671	finngen_R11_L12_ALOPECAREATA	3	115182229	0.00891879	1.31e-09	152547	F-sharp flavour liking (derived food-liking factor) || id:ebi-fl187-GCST90094837	TRUE	3.18e-05	0.00145749	222.657
rs628941	A	G	0.0490327	0.4292	finngen_R11_L12_ALOPECAREATA	11	30758377	0.00899005	4.92e-08	152547	F-sharp flavour liking (derived food-liking factor) || id:ebi-fl187-GCST90094837	TRUE	7.15e-06	0.001178	179.91
rs6478712	C	T	-0.0602171	0.3729	finngen_R11_L12_ALOPECAREATA	9	128514608	0.00920173	5.98e-11	152547	F-sharp flavour liking (derived food-liking factor) || id:ebi-fl187-GCST90094837	TRUE	1.29e-07	0.0016959	259.14
rs66983974	T	A	0.0523269	0.3517	finngen_R11_L12_ALOPECAREATA	4	32223180	0.00931879	1.96e-08	152547	F-sharp flavour liking (derived food-liking factor) || id:ebi-fl187-GCST90094837	TRUE	1.26e-05	0.00124862	190.708
rs6954610	G	A	-0.052533	0.4693	finngen_R11_L12_ALOPECAREATA	7	133618986	0.00891629	3.82e-09	152547	F-sharp flavour liking (derived food-liking factor) || id:ebi-fl187-GCST90094837	TRUE	6.4e-07	0.00137466	209.985
rs71328455	C	T	0.0613217	0.2083	finngen_R11_L12_ALOPECAREATA	3	83946294	0.0109574	2.19e-08	152547	F-sharp flavour liking (derived food-liking factor) || id:ebi-fl187-GCST90094837	TRUE	7.5e-06	0.00124025	189.429
rs7226371	G	A	0.0707813	0.1521	finngen_R11_L12_ALOPECAREATA	18	1850771	0.0123907	1.11e-08	152547	F-sharp flavour liking (derived food-liking factor) || id:ebi-fl187-GCST90094837	TRUE	1.33e-05	0.00129223	197.379
rs7423637	T	A	0.0592885	0.3094	finngen_R11_L12_ALOPECAREATA	2	145818064	0.00962632	7.32e-10	152547	F-sharp flavour liking (derived food-liking factor) || id:ebi-fl187-GCST90094837	TRUE	2e-06	0.00150216	229.492
rs7664271	G	C	0.0540079	0.3374	finngen_R11_L12_ALOPECAREATA	4	159865915	0.009411	9.53e-09	152547	F-sharp flavour liking (derived food-liking factor) || id:ebi-fl187-GCST90094837	TRUE	8.79e-07	0.00130419	199.207
rs7709884	A	G	0.0655289	0.1767	finngen_R11_L12_ALOPECAREATA	5	153054326	0.0116664	1.94e-08	152547	F-sharp flavour liking (derived food-liking factor) || id:ebi-fl187-GCST90094837	TRUE	2.26e-06	0.00124937	190.823
rs7844683	G	A	0.0516831	0.4129	finngen_R11_L12_ALOPECAREATA	8	35078898	0.00903765	1.07e-08	152547	F-sharp flavour liking (derived food-liking factor) || id:ebi-fl187-GCST90094837	TRUE	4.52e-05	0.00129504	197.808
rs9257133	T	C	-0.131284	0.1167	finngen_R11_L12_ALOPECAREATA	6	28723421	0.0138594	2.73e-21	152547	F-sharp flavour liking (derived food-liking factor) || id:ebi-fl187-GCST90094837	TRUE	5.84e-14	0.00355328	543.969
rs9527736	A	G	0.0643784	0.2966	finngen_R11_L12_ALOPECAREATA	13	58536148	0.00974198	3.89e-11	152547	F-sharp flavour liking (derived food-liking factor) || id:ebi-fl187-GCST90094837	TRUE	5.78e-08	0.00172935	264.261
rs9590856	T	C	-0.0506853	0.4847	finngen_R11_L12_ALOPECAREATA	13	45367505	0.00890363	1.25e-08	152547	F-sharp flavour liking (derived food-liking factor) || id:ebi-fl187-GCST90094837	TRUE	9.73e-06	0.0012833	196.012
rs1073242	A	G	0.06448	0.5569	finngen_R11_L12_ALOPECAREATA	13	58715219	0.010873	3.05e-09	155491	Shellfish liking || id:ebi-fl187-GCST90094838	TRUE	9.99e-07	0.00205191	319.706
rs1087692	G	A	0.088254	0.8583	finngen_R11_L12_ALOPECAREATA	3	12120453	0.01518	6.14e-09	155491	Shellfish liking || id:ebi-fl187-GCST90094838	TRUE	4.21e-05	0.00189456	295.142
rs10955643	T	G	0.068202	0.4083	finngen_R11_L12_ALOPECAREATA	8	114083585	0.010759	2.35e-10	155491	Shellfish liking || id:ebi-fl187-GCST90094838	TRUE	1.87e-07	0.00224753	350.253
rs1123321	G	C	0.114514	0.258	finngen_R11_L12_ALOPECAREATA	16	83677410	0.012152	4.54e-21	155491	Shellfish liking || id:ebi-fl187-GCST90094838	TRUE	5.59e-15	0.00502077	784.615
rs114741460	T	C	-0.176089	0.047	finngen_R11_L12_ALOPECAREATA	6	32594384	0.026782	4.92e-11	155491	Shellfish liking || id:ebi-fl187-GCST90094838	TRUE	4.2e-05	0.0027777	433.105
rs12111981	A	T	-0.070375	0.6922	finngen_R11_L12_ALOPECAREATA	7	78919199	0.011474	8.65e-10	155491	Shellfish liking || id:ebi-fl187-GCST90094838	TRUE	8.42e-07	0.00211041	328.84
rs140756568	T	C	0.366825	0.0093	finngen_R11_L12_ALOPECAREATA	1	38825035	0.06416	1.1e-08	155491	Shellfish liking || id:ebi-fl187-GCST90094838	TRUE	6.69e-06	0.00247955	386.501
rs142605378	A	G	-0.079208	0.1742	finngen_R11_L12_ALOPECAREATA	4	139426721	0.013933	1.34e-08	155491	Shellfish liking || id:ebi-fl187-GCST90094838	TRUE	3.75e-06	0.00180506	281.174
rs2110529	C	T	-0.078774	0.4717	finngen_R11_L12_ALOPECAREATA	2	59497127	0.010625	1.27e-13	155491	Shellfish liking || id:ebi-fl187-GCST90094838	TRUE	2.34e-10	0.00309273	482.378
rs2236295	T	G	0.075235	0.3995	finngen_R11_L12_ALOPECAREATA	10	64564892	0.010829	3.77e-12	155491	Shellfish liking || id:ebi-fl187-GCST90094838	TRUE	4.92e-09	0.00271581	423.429
rs2457263	A	C	-0.083725	0.4884	finngen_R11_L12_ALOPECAREATA	9	15599350	0.010587	2.67e-15	155491	Shellfish liking || id:ebi-fl187-GCST90094838	TRUE	3.08e-10	0.00350305	546.601
rs2526389	T	C	0.05924	0.4223	finngen_R11_L12_ALOPECAREATA	3	50192826	0.010724	3.33e-08	155491	Shellfish liking || id:ebi-fl187-GCST90094838	TRUE	2.35e-06	0.00171232	266.703
rs3731769	T	G	0.066886	0.7011	finngen_R11_L12_ALOPECAREATA	2	162107295	0.011615	8.54e-09	155491	Shellfish liking || id:ebi-fl187-GCST90094838	TRUE	9.26e-05	0.00187502	292.093
rs3909727	G	A	0.081331	0.8362	finngen_R11_L12_ALOPECAREATA	11	126587382	0.014336	1.42e-08	155491	Shellfish liking || id:ebi-fl187-GCST90094838	TRUE	4.13e-05	0.00181203	282.263
rs427576	C	A	-0.06123	0.4809	finngen_R11_L12_ALOPECAREATA	16	73829270	0.010553	6.6e-09	155491	Shellfish liking || id:ebi-fl187-GCST90094838	TRUE	2.53e-06	0.00187182	291.593
rs4451769	A	G	0.068743	0.2323	finngen_R11_L12_ALOPECAREATA	12	60829905	0.012555	4.39e-08	155491	Shellfish liking || id:ebi-fl187-GCST90094838	TRUE	0.000102316	0.0016855	262.519
rs4552632	A	G	0.070602	0.6175	finngen_R11_L12_ALOPECAREATA	5	164574688	0.010913	9.92e-11	155491	Shellfish liking || id:ebi-fl187-GCST90094838	TRUE	4.48e-08	0.00235468	366.991
rs461609	A	G	0.063123	0.3019	finngen_R11_L12_ALOPECAREATA	5	102447305	0.011551	4.66e-08	155491	Shellfish liking || id:ebi-fl187-GCST90094838	TRUE	7.11e-06	0.00167952	261.587
rs5020205	C	G	-0.066503	0.3406	finngen_R11_L12_ALOPECAREATA	9	3971439	0.011205	2.96e-09	155491	Shellfish liking || id:ebi-fl187-GCST90094838	TRUE	6.25e-06	0.00198658	309.506
rs56094641	G	A	0.079094	0.4055	finngen_R11_L12_ALOPECAREATA	16	53806453	0.010796	2.41e-13	155491	Shellfish liking || id:ebi-fl187-GCST90094838	TRUE	3.46e-08	0.0030162	470.404
rs6041404	T	C	0.072531	0.2708	finngen_R11_L12_ALOPECAREATA	20	12482680	0.011924	1.21e-09	155491	Shellfish liking || id:ebi-fl187-GCST90094838	TRUE	3.35e-05	0.00207765	323.724
rs62273284	T	C	-0.071785	0.3791	finngen_R11_L12_ALOPECAREATA	3	118361683	0.011225	1.64e-10	155491	Shellfish liking || id:ebi-fl187-GCST90094838	TRUE	4.46e-08	0.0024259	378.118
rs624565	T	C	-0.078349	0.3395	finngen_R11_L12_ALOPECAREATA	18	40947391	0.011162	2.27e-12	155491	Shellfish liking || id:ebi-fl187-GCST90094838	TRUE	2.31e-08	0.00275302	429.246
rs6845984	T	C	-0.072451	0.2438	finngen_R11_L12_ALOPECAREATA	4	32785223	0.012352	4.51e-09	155491	Shellfish liking || id:ebi-fl187-GCST90094838	TRUE	0.000148474	0.00193548	301.53
rs6957780	A	G	0.062928	0.4493	finngen_R11_L12_ALOPECAREATA	7	68030709	0.010695	4.04e-09	155491	Shellfish liking || id:ebi-fl187-GCST90094838	TRUE	1.22e-05	0.00195961	305.296
rs7148387	G	A	-0.064244	0.5897	finngen_R11_L12_ALOPECAREATA	14	29775132	0.010775	2.5e-09	155491	Shellfish liking || id:ebi-fl187-GCST90094838	TRUE	1.79e-06	0.00199723	311.169
rs715280	A	G	0.081073	0.2606	finngen_R11_L12_ALOPECAREATA	2	77301099	0.012053	1.78e-11	155491	Shellfish liking || id:ebi-fl187-GCST90094838	TRUE	8.18e-07	0.00253301	394.855
rs73728611	G	A	-0.165863	0.1216	finngen_R11_L12_ALOPECAREATA	6	32589363	0.01667	2.67e-23	155491	Shellfish liking || id:ebi-fl187-GCST90094838	TRUE	1.37e-13	0.00587699	919.209
rs76084961	G	T	-0.099136	0.6227	finngen_R11_L12_ALOPECAREATA	3	85604041	0.010981	1.83e-19	155491	Shellfish liking || id:ebi-fl187-GCST90094838	TRUE	1.05e-13	0.00461805	721.387
rs7838901	G	A	-0.070763	0.2254	finngen_R11_L12_ALOPECAREATA	8	10207274	0.012794	3.21e-08	155491	Shellfish liking || id:ebi-fl187-GCST90094838	TRUE	7.7e-06	0.00174853	272.354
rs838133	G	A	0.064795	0.5494	finngen_R11_L12_ALOPECAREATA	19	49259529	0.01095	3.3e-09	155491	Shellfish liking || id:ebi-fl187-GCST90094838	TRUE	3.91e-07	0.00207871	323.889
rs10257982	C	T	-0.0547625	0.4536	finngen_R11_L12_ALOPECAREATA	7	3334597	0.0100408	4.92e-08	150746	F-small fish liking (derived food-liking factor) || id:ebi-fl187-GCST90094840	TRUE	4.36e-06	0.00148655	224.422
rs11012726	C	T	-0.0592872	0.3084	finngen_R11_L12_ALOPECAREATA	10	21797272	0.0108237	4.31e-08	150746	F-small fish liking (derived food-liking factor) || id:ebi-fl187-GCST90094840	TRUE	2.37e-05	0.00149941	226.366
rs11859365	C	A	0.112887	0.2532	finngen_R11_L12_ALOPECAREATA	16	83683945	0.0114954	9.22e-23	150746	F-small fish liking (derived food-liking factor) || id:ebi-fl187-GCST90094840	TRUE	1.24e-16	0.00481934	730.003
rs1231281	A	G	-0.0774221	0.4992	finngen_R11_L12_ALOPECAREATA	19	49239200	0.00999745	9.62e-15	150746	F-small fish liking (derived food-liking factor) || id:ebi-fl187-GCST90094840	TRUE	4.37e-11	0.00299709	453.15
rs12620493	G	A	0.0562698	0.3855	finngen_R11_L12_ALOPECAREATA	2	157622147	0.0102704	4.28e-08	150746	F-small fish liking (derived food-liking factor) || id:ebi-fl187-GCST90094840	TRUE	8.5e-06	0.00150012	226.474
rs12629607	C	T	-0.0950592	0.3501	finngen_R11_L12_ALOPECAREATA	3	85583608	0.0104795	1.18e-19	150746	F-small fish liking (derived food-liking factor) || id:ebi-fl187-GCST90094840	TRUE	3.6e-14	0.00411203	622.423
rs1307813	A	C	-0.0649429	0.3574	finngen_R11_L12_ALOPECAREATA	14	29755868	0.0104306	4.78e-10	150746	F-small fish liking (derived food-liking factor) || id:ebi-fl187-GCST90094840	TRUE	1.05e-07	0.00193726	292.597
rs1469610	A	C	-0.061228	0.4124	finngen_R11_L12_ALOPECAREATA	11	83193595	0.0101545	1.64e-09	150746	F-small fish liking (derived food-liking factor) || id:ebi-fl187-GCST90094840	TRUE	7.65e-06	0.0018169	274.384
rs148989365	T	C	-0.145656	0.0383	finngen_R11_L12_ALOPECAREATA	5	106680676	0.0260459	2.24e-08	150746	F-small fish liking (derived food-liking factor) || id:ebi-fl187-GCST90094840	TRUE	5.45e-06	0.00156288	235.963
rs150236091	G	A	-0.122096	0.2677	finngen_R11_L12_ALOPECAREATA	13	55937827	0.0112899	2.94e-27	150746	F-small fish liking (derived food-liking factor) || id:ebi-fl187-GCST90094840	TRUE	5.22e-20	0.00584477	886.242
rs1632926	G	A	-0.0813004	0.2007	finngen_R11_L12_ALOPECAREATA	6	29961274	0.0124805	7.31e-11	150746	F-small fish liking (derived food-liking factor) || id:ebi-fl187-GCST90094840	TRUE	3.4e-08	0.00212067	320.357
rs1984899	C	T	0.0615836	0.3555	finngen_R11_L12_ALOPECAREATA	16	55325789	0.0104431	3.7e-09	150746	F-small fish liking (derived food-liking factor) || id:ebi-fl187-GCST90094840	TRUE	1.15e-05	0.00173789	262.432
rs2110529	C	T	-0.0697134	0.4716	finngen_R11_L12_ALOPECAREATA	2	59497127	0.0100136	3.36e-12	150746	F-small fish liking (derived food-liking factor) || id:ebi-fl187-GCST90094840	TRUE	2.32e-09	0.00242214	366.009
rs2413045	G	A	-0.0799997	0.2002	finngen_R11_L12_ALOPECAREATA	22	31665862	0.0124921	1.51e-10	150746	F-small fish liking (derived food-liking factor) || id:ebi-fl187-GCST90094840	TRUE	4.97e-07	0.00204952	309.587
rs2457263	A	C	-0.0553956	0.489	finngen_R11_L12_ALOPECAREATA	9	15599350	0.00999986	3.03e-08	150746	F-small fish liking (derived food-liking factor) || id:ebi-fl187-GCST90094840	TRUE	1.8e-05	0.00153359	231.535
rs271078	A	G	-0.0558266	0.4991	finngen_R11_L12_ALOPECAREATA	5	144536751	0.00999746	2.35e-08	150746	F-small fish liking (derived food-liking factor) || id:ebi-fl187-GCST90094840	TRUE	1.25e-05	0.0015583	235.271
rs2859972	G	T	-0.0693476	0.2428	finngen_R11_L12_ALOPECAREATA	7	18373516	0.0116581	2.71e-09	150746	F-small fish liking (derived food-liking factor) || id:ebi-fl187-GCST90094840	TRUE	8.1e-06	0.00176828	267.03
rs35793328	T	G	0.0585353	0.3433	finngen_R11_L12_ALOPECAREATA	11	95490896	0.0105278	2.7e-08	150746	F-small fish liking (derived food-liking factor) || id:ebi-fl187-GCST90094840	TRUE	3.28e-06	0.00154492	233.248
rs3909727	G	A	0.0765746	0.1639	finngen_R11_L12_ALOPECAREATA	11	126587382	0.0135033	1.42e-08	150746	F-small fish liking (derived food-liking factor) || id:ebi-fl187-GCST90094840	TRUE	3.68e-05	0.00160708	242.647
rs4547767	A	G	0.0574013	0.452	finngen_R11_L12_ALOPECAREATA	4	92166437	0.0100438	1.1e-08	150746	F-small fish liking (derived food-liking factor) || id:ebi-fl187-GCST90094840	TRUE	7.51e-06	0.00163227	246.457
rs4814124	A	T	0.0682791	0.2709	finngen_R11_L12_ALOPECAREATA	20	12458840	0.0112476	1.27e-09	150746	F-small fish liking (derived food-liking factor) || id:ebi-fl187-GCST90094840	TRUE	3.99e-05	0.00184163	278.126
rs55985303	A	G	0.0962759	0.2407	finngen_R11_L12_ALOPECAREATA	2	77224951	0.0116927	1.81e-16	150746	F-small fish liking (derived food-liking factor) || id:ebi-fl187-GCST90094840	TRUE	4.9e-11	0.00338809	512.47
rs56072903	C	T	-0.0853683	0.2032	finngen_R11_L12_ALOPECAREATA	17	44013966	0.0124229	6.34e-12	150746	F-small fish liking (derived food-liking factor) || id:ebi-fl187-GCST90094840	TRUE	2.37e-07	0.00235991	356.584
rs56094641	G	A	0.09137	0.4054	finngen_R11_L12_ALOPECAREATA	16	53806453	0.0101813	2.85e-19	150746	F-small fish liking (derived food-liking factor) || id:ebi-fl187-GCST90094840	TRUE	3.17e-12	0.00402482	609.168
rs61043970	G	T	-0.074138	0.3318	finngen_R11_L12_ALOPECAREATA	18	52881622	0.0106162	2.88e-12	150746	F-small fish liking (derived food-liking factor) || id:ebi-fl187-GCST90094840	TRUE	4.14e-09	0.00243722	368.293
rs663859	T	C	-0.0604234	0.3862	finngen_R11_L12_ALOPECAREATA	9	106779440	0.0102669	3.97e-09	150746	F-small fish liking (derived food-liking factor) || id:ebi-fl187-GCST90094840	TRUE	2.42e-06	0.00173093	261.38
rs6789291	C	A	-0.0715864	0.3322	finngen_R11_L12_ALOPECAREATA	3	118325483	0.0106129	1.53e-11	150746	F-small fish liking (derived food-liking factor) || id:ebi-fl187-GCST90094840	TRUE	4.8e-07	0.00227372	343.53
rs72755831	T	C	-0.188192	0.0229	finngen_R11_L12_ALOPECAREATA	1	204737718	0.0334173	1.79e-08	150746	F-small fish liking (derived food-liking factor) || id:ebi-fl187-GCST90094840	TRUE	6.64e-05	0.00158491	239.295
rs1123321	G	C	0.069465	0.2579	finngen_R11_L12_ALOPECAREATA	16	83677410	0.009765	1.16e-12	158149	Smoked fish liking || id:ebi-fl187-GCST90094841	TRUE	6.02e-09	0.00184704	292.644
rs1411108	A	G	-0.047497	0.4918	finngen_R11_L12_ALOPECAREATA	1	204616180	0.008546	2.75e-08	158149	Smoked fish liking || id:ebi-fl187-GCST90094841	TRUE	0.000227662	0.00112768	178.54
rs3105049	T	C	-0.082082	0.7283	finngen_R11_L12_ALOPECAREATA	13	55941509	0.009586	1.16e-17	158149	Smoked fish liking || id:ebi-fl187-GCST90094841	TRUE	6.8e-13	0.0026664	422.811
rs374952396	T	G	0.065777	0.7537	finngen_R11_L12_ALOPECAREATA	17	44753643	0.010002	4.87e-11	158149	Smoked fish liking || id:ebi-fl187-GCST90094841	TRUE	2.03e-08	0.00160635	254.449
rs55985303	A	G	0.075203	0.2408	finngen_R11_L12_ALOPECAREATA	2	77224951	0.009943	4e-14	158149	Smoked fish liking || id:ebi-fl187-GCST90094841	TRUE	2.74e-09	0.00206782	327.697
rs62033405	T	C	0.061936	0.3945	finngen_R11_L12_ALOPECAREATA	16	53822387	0.008706	1.16e-12	158149	Smoked fish liking || id:ebi-fl187-GCST90094841	TRUE	2.25e-08	0.00183264	290.359
rs838133	G	A	0.063324	0.5495	finngen_R11_L12_ALOPECAREATA	19	49259529	0.008791	5.98e-13	158149	Smoked fish liking || id:ebi-fl187-GCST90094841	TRUE	7.17e-10	0.00198531	314.596
rs8047587	T	G	-0.0875783	0.44	finngen_R11_L12_ALOPECAREATA	16	53798622	0.0141744	6.47e-10	157911	F-sodas liking (derived food-liking factor) || id:ebi-fl187-GCST90094842	TRUE	6.6e-06	0.00377976	599.123
rs157592	C	A	-0.056226	0.1797	finngen_R11_L12_ALOPECAREATA	19	45424514	0.009811	1e-08	159253	Soft cheese liking || id:ebi-fl187-GCST90094843	TRUE	3.53e-06	0.00093202	148.564
rs61702433	T	G	-0.043846	0.3337	finngen_R11_L12_ALOPECAREATA	7	117627585	0.007805	1.95e-08	159253	Soft cheese liking || id:ebi-fl187-GCST90094843	TRUE	3.56e-06	0.000854901	136.26
rs7187250	A	C	0.055239	0.3952	finngen_R11_L12_ALOPECAREATA	16	53810546	0.007499	1.8e-13	159253	Soft cheese liking || id:ebi-fl187-GCST90094843	TRUE	4.08e-09	0.00145865	232.63
rs1429934	T	C	0.059873	0.6651	finngen_R11_L12_ALOPECAREATA	18	21162288	0.01082	3.16e-08	113425	Soya milk liking || id:ebi-fl187-GCST90094845	TRUE	2.27e-06	0.00159696	181.422
rs2815753	A	G	0.059998	0.6056	finngen_R11_L12_ALOPECAREATA	1	72812324	0.010384	7.61e-09	113425	Soya milk liking || id:ebi-fl187-GCST90094845	TRUE	7.09e-07	0.0017196	195.378
rs3130679	G	A	-0.108686	0.1322	finngen_R11_L12_ALOPECAREATA	6	31807540	0.015011	4.53e-13	113425	Soya milk liking || id:ebi-fl187-GCST90094845	TRUE	5.89e-10	0.00271037	308.254
rs11664776	C	T	0.052262	0.4031	finngen_R11_L12_ALOPECAREATA	18	50797415	0.008582	1.16e-09	159503	Spicy food liking || id:ebi-fl187-GCST90094846	TRUE	9.49e-06	0.00131437	209.919
rs12220700	G	A	0.048314	0.4672	finngen_R11_L12_ALOPECAREATA	10	64561506	0.008444	1.07e-08	159503	Spicy food liking || id:ebi-fl187-GCST90094846	TRUE	1.49e-06	0.0011621	185.572
rs13056300	C	T	-0.057106	0.2732	finngen_R11_L12_ALOPECAREATA	22	41408754	0.00949	1.8e-09	159503	Spicy food liking || id:ebi-fl187-GCST90094846	TRUE	3.27e-07	0.00129506	206.831
rs17149723	A	G	0.057435	0.2857	finngen_R11_L12_ALOPECAREATA	8	8171487	0.009331	7.56e-10	159503	Spicy food liking || id:ebi-fl187-GCST90094846	TRUE	2.19e-06	0.0013464	215.042
rs201001	C	T	-0.066922	0.2001	finngen_R11_L12_ALOPECAREATA	6	27808899	0.010507	1.93e-10	159503	Spicy food liking || id:ebi-fl187-GCST90094846	TRUE	8.9e-06	0.00143367	229.001
rs2029130	A	T	-0.073125	0.628	finngen_R11_L12_ALOPECAREATA	3	85644047	0.008733	5.74e-17	159503	Spicy food liking || id:ebi-fl187-GCST90094846	TRUE	8.45e-12	0.00249841	399.498
rs224537	A	G	0.07646	0.3503	finngen_R11_L12_ALOPECAREATA	17	3487202	0.00878	3.19e-18	159503	Spicy food liking || id:ebi-fl187-GCST90094846	TRUE	1.11e-10	0.00266104	425.571
rs2533458	C	T	0.068199	0.6503	finngen_R11_L12_ALOPECAREATA	7	69144192	0.008775	7.89e-15	159503	Spicy food liking || id:ebi-fl187-GCST90094846	TRUE	4.57e-10	0.00211541	338.126
rs437564	T	C	-0.053667	0.3752	finngen_R11_L12_ALOPECAREATA	16	28818037	0.008944	1.99e-09	159503	Spicy food liking || id:ebi-fl187-GCST90094846	TRUE	2.98e-06	0.00135036	215.674
rs4621738	A	G	0.052823	0.666	finngen_R11_L12_ALOPECAREATA	7	103621551	0.008909	3.07e-09	159503	Spicy food liking || id:ebi-fl187-GCST90094846	TRUE	7.36e-06	0.00124136	198.244
rs4662411	C	T	-0.05058	0.4007	finngen_R11_L12_ALOPECAREATA	2	145738714	0.008608	4.24e-09	159503	Spicy food liking || id:ebi-fl187-GCST90094846	TRUE	6.12e-06	0.00122872	196.222
rs528301	A	G	0.072975	0.5521	finngen_R11_L12_ALOPECAREATA	2	45154908	0.008444	5.66e-18	159503	Spicy food liking || id:ebi-fl187-GCST90094846	TRUE	3.12e-11	0.00263377	421.197
rs609142	T	G	0.046482	0.435	finngen_R11_L12_ALOPECAREATA	11	30757430	0.008474	4.16e-08	159503	Spicy food liking || id:ebi-fl187-GCST90094846	TRUE	4.07e-06	0.00106203	169.575
rs6882046	G	A	0.054826	0.2674	finngen_R11_L12_ALOPECAREATA	5	87968864	0.009591	1.11e-08	159503	Spicy food liking || id:ebi-fl187-GCST90094846	TRUE	3.58e-06	0.00117769	188.064
rs7678319	G	A	-0.051436	0.2942	finngen_R11_L12_ALOPECAREATA	4	152929310	0.009304	3.26e-08	159503	Spicy food liking || id:ebi-fl187-GCST90094846	TRUE	8.76e-05	0.00109872	175.44
rs790561	G	A	0.056606	0.7014	finngen_R11_L12_ALOPECAREATA	8	64618026	0.009195	7.5e-10	159503	Spicy food liking || id:ebi-fl187-GCST90094846	TRUE	1.68e-07	0.00134218	214.367
rs12156350	G	T	-0.041599	0.5741	finngen_R11_L12_ALOPECAREATA	8	10268516	0.00746	2.47e-08	157978	Spinach liking || id:ebi-fl187-GCST90094847	TRUE	2.62e-06	0.000846235	133.798
rs140948775	C	T	-0.19215	0.0116	finngen_R11_L12_ALOPECAREATA	21	23426252	0.035177	4.73e-08	157978	Spinach liking || id:ebi-fl187-GCST90094847	TRUE	1.33e-05	0.000846645	133.863
rs26434	T	C	-0.043593	0.6901	finngen_R11_L12_ALOPECAREATA	5	102363402	0.007969	4.51e-08	157978	Spinach liking || id:ebi-fl187-GCST90094847	TRUE	1.42e-05	0.000812825	128.511
rs35166611	T	G	0.042809	0.3486	finngen_R11_L12_ALOPECAREATA	11	66115782	0.00772	2.96e-08	157978	Spinach liking || id:ebi-fl187-GCST90094847	TRUE	5.07e-05	0.000832291	131.592
rs9537116	A	G	0.065079	0.2658	finngen_R11_L12_ALOPECAREATA	13	56016414	0.00845	1.38e-14	157978	Spinach liking || id:ebi-fl187-GCST90094847	TRUE	1.26e-10	0.00165303	261.572
rs1937522	G	A	-0.05249	0.5259	finngen_R11_L12_ALOPECAREATA	13	68080817	0.009612	4.76e-08	157793	Spirits liking || id:ebi-fl187-GCST90094848	TRUE	5.45e-05	0.0013739	217.088
rs4726481	T	G	-0.056338	0.3984	finngen_R11_L12_ALOPECAREATA	7	141668403	0.009853	1.1e-08	157793	Spirits liking || id:ebi-fl187-GCST90094848	TRUE	5.07e-06	0.00152146	240.438
rs12636845	C	T	0.030065	0.3545	finngen_R11_L12_ALOPECAREATA	3	147613061	0.005309	1.5e-08	159446	Strawberries liking || id:ebi-fl187-GCST90094849	TRUE	3.12e-06	0.00041368	65.9861
rs2478881	T	C	0.028873	0.3457	finngen_R11_L12_ALOPECAREATA	6	51184712	0.005291	4.86e-08	159446	Strawberries liking || id:ebi-fl187-GCST90094849	TRUE	6.86e-06	0.000377129	60.1537
rs34143494	A	G	-0.038275	0.2062	finngen_R11_L12_ALOPECAREATA	16	62758381	0.006223	7.79e-10	159446	Strawberries liking || id:ebi-fl187-GCST90094849	TRUE	8.03e-07	0.000479579	76.5027
rs680490	G	A	-0.032532	0.3126	finngen_R11_L12_ALOPECAREATA	11	56280634	0.005401	1.74e-09	159446	Strawberries liking || id:ebi-fl187-GCST90094849	TRUE	1.15e-05	0.000454831	72.5531
rs6953442	C	T	0.034638	0.3716	finngen_R11_L12_ALOPECAREATA	7	143722177	0.005179	2.3e-11	159446	Strawberries liking || id:ebi-fl187-GCST90094849	TRUE	2.15e-08	0.000560335	89.3921
rs10119226	C	G	-0.083417	0.4155	finngen_R11_L12_ALOPECAREATA	9	4145662	0.0144667	8.11e-09	157348	F-strong alcohol liking (derived food-liking factor) || id:ebi-fl187-GCST90094850	TRUE	1.16e-06	0.00337983	533.607
rs17271790	T	G	0.107611	0.1635	finngen_R11_L12_ALOPECAREATA	5	9619554	0.0192777	2.38e-08	157348	F-strong alcohol liking (derived food-liking factor) || id:ebi-fl187-GCST90094850	TRUE	0.000125644	0.00316758	499.991
rs1937522	G	A	-0.0882676	0.4742	finngen_R11_L12_ALOPECAREATA	13	68080817	0.0142776	6.32e-10	157348	F-strong alcohol liking (derived food-liking factor) || id:ebi-fl187-GCST90094850	TRUE	3.23e-06	0.00388521	613.709
rs2647266	G	A	-0.0823978	0.415	finngen_R11_L12_ALOPECAREATA	4	106270291	0.0144692	1.24e-08	157348	F-strong alcohol liking (derived food-liking factor) || id:ebi-fl187-GCST90094850	TRUE	8.91e-06	0.00329659	520.423
rs4726481	T	G	-0.0966941	0.3984	finngen_R11_L12_ALOPECAREATA	7	141668403	0.0145624	3.14e-11	157348	F-strong alcohol liking (derived food-liking factor) || id:ebi-fl187-GCST90094850	TRUE	8.61e-08	0.00448185	708.378
rs10767910	G	A	0.0503451	0.4436	finngen_R11_L12_ALOPECAREATA	11	32039609	0.0091328	3.54e-08	153924	F-strong flavour liking (derived food-liking factor) || id:ebi-fl187-GCST90094851	TRUE	2.62e-05	0.00125119	192.826
rs10861685	C	G	-0.0768587	0.1251	finngen_R11_L12_ALOPECAREATA	12	107382182	0.0137147	2.09e-08	153924	F-strong flavour liking (derived food-liking factor) || id:ebi-fl187-GCST90094851	TRUE	2.64e-06	0.0012931	199.294
rs11197612	T	C	0.0563665	0.403	finngen_R11_L12_ALOPECAREATA	10	118024319	0.00925025	1.1e-09	153924	F-strong flavour liking (derived food-liking factor) || id:ebi-fl187-GCST90094851	TRUE	2.3e-07	0.0015288	235.676
rs11216452	A	G	0.0502613	0.442	finngen_R11_L12_ALOPECAREATA	11	117424804	0.00913619	3.77e-08	153924	F-strong flavour liking (derived food-liking factor) || id:ebi-fl187-GCST90094851	TRUE	4.64e-06	0.0012461	192.042
rs11861627	C	A	-0.0753717	0.1807	finngen_R11_L12_ALOPECAREATA	16	12793139	0.0117921	1.64e-10	153924	F-strong flavour liking (derived food-liking factor) || id:ebi-fl187-GCST90094851	TRUE	8.54e-07	0.00168208	259.346
rs12220700	G	A	0.0619381	0.4671	finngen_R11_L12_ALOPECAREATA	10	64561506	0.00909422	9.71e-12	153924	F-strong flavour liking (derived food-liking factor) || id:ebi-fl187-GCST90094851	TRUE	7.81e-09	0.00190986	294.531
rs1234627	A	T	0.0718444	0.2809	finngen_R11_L12_ALOPECAREATA	8	64574537	0.0100954	1.11e-12	153924	F-strong flavour liking (derived food-liking factor) || id:ebi-fl187-GCST90094851	TRUE	2.14e-09	0.00208524	321.635
rs12455474	G	T	0.0585284	0.4015	finngen_R11_L12_ALOPECAREATA	18	50705765	0.00925589	2.56e-10	153924	F-strong flavour liking (derived food-liking factor) || id:ebi-fl187-GCST90094851	TRUE	1.07e-07	0.00164631	253.821
rs12492113	A	G	-0.0860196	0.1248	finngen_R11_L12_ALOPECAREATA	3	50521402	0.0137288	3.71e-10	153924	F-strong flavour liking (derived food-liking factor) || id:ebi-fl187-GCST90094851	TRUE	1.38e-07	0.00161639	249.201
rs12993426	G	T	0.052417	0.4851	finngen_R11_L12_ALOPECAREATA	2	157019446	0.00907854	7.75e-09	153924	F-strong flavour liking (derived food-liking factor) || id:ebi-fl187-GCST90094851	TRUE	8.22e-05	0.00137255	211.556
rs1391438	C	T	-0.0591719	0.3137	finngen_R11_L12_ALOPECAREATA	4	106151843	0.00977865	1.44e-09	153924	F-strong flavour liking (derived food-liking factor) || id:ebi-fl187-GCST90094851	TRUE	1.43e-06	0.00150761	232.404
rs149328785	T	C	-0.062453	0.2683	finngen_R11_L12_ALOPECAREATA	6	157326236	0.0102404	1.07e-09	153924	F-strong flavour liking (derived food-liking factor) || id:ebi-fl187-GCST90094851	TRUE	2.57e-06	0.00153141	236.078
rs1588687	G	A	0.0573894	0.2905	finngen_R11_L12_ALOPECAREATA	12	17441477	0.00999411	9.34e-09	153924	F-strong flavour liking (derived food-liking factor) || id:ebi-fl187-GCST90094851	TRUE	1.99e-06	0.00135766	209.258
rs1635002	T	C	0.0526656	0.3394	finngen_R11_L12_ALOPECAREATA	7	86627249	0.00958226	3.88e-08	153924	F-strong flavour liking (derived food-liking factor) || id:ebi-fl187-GCST90094851	TRUE	0.000194026	0.00124375	191.679
rs2006810	C	T	-0.0580716	0.3931	finngen_R11_L12_ALOPECAREATA	7	69902152	0.0092893	4.07e-10	153924	F-strong flavour liking (derived food-liking factor) || id:ebi-fl187-GCST90094851	TRUE	1.37e-06	0.00160908	248.071
rs200995	C	T	-0.105662	0.1364	finngen_R11_L12_ALOPECAREATA	6	27813694	0.0132199	1.32e-15	153924	F-strong flavour liking (derived food-liking factor) || id:ebi-fl187-GCST90094851	TRUE	1.72e-09	0.00263022	405.915
rs206017	A	G	-0.0550517	0.3999	finngen_R11_L12_ALOPECAREATA	6	32176211	0.00926202	2.78e-09	153924	F-strong flavour liking (derived food-liking factor) || id:ebi-fl187-GCST90094851	TRUE	0.000220262	0.00145461	224.223
rs2183271	C	T	-0.058435	0.3603	finngen_R11_L12_ALOPECAREATA	10	21957229	0.0094509	6.29e-10	153924	F-strong flavour liking (derived food-liking factor) || id:ebi-fl187-GCST90094851	TRUE	2.14e-06	0.00157404	242.661
rs2785503	A	G	-0.0517913	0.4556	finngen_R11_L12_ALOPECAREATA	13	104608126	0.0091105	1.31e-08	153924	F-strong flavour liking (derived food-liking factor) || id:ebi-fl187-GCST90094851	TRUE	1.75e-05	0.00133059	205.08
rs2869672	C	T	0.0516479	0.4556	finngen_R11_L12_ALOPECAREATA	20	47376420	0.0091105	1.44e-08	153924	F-strong flavour liking (derived food-liking factor) || id:ebi-fl187-GCST90094851	TRUE	7.17e-06	0.00132324	203.945
rs2896395	C	T	-0.0554512	0.2947	finngen_R11_L12_ALOPECAREATA	7	127511705	0.00995213	2.52e-08	153924	F-strong flavour liking (derived food-liking factor) || id:ebi-fl187-GCST90094851	TRUE	8.92e-06	0.00127822	196.998
rs303753	A	G	-0.0573986	0.3435	finngen_R11_L12_ALOPECAREATA	18	21074922	0.0095546	1.88e-09	153924	F-strong flavour liking (derived food-liking factor) || id:ebi-fl187-GCST90094851	TRUE	1.04e-06	0.00148592	229.055
rs3105049	T	C	-0.0987412	0.2715	finngen_R11_L12_ALOPECAREATA	13	55941509	0.0102022	3.72e-22	153924	F-strong flavour liking (derived food-liking factor) || id:ebi-fl187-GCST90094851	TRUE	3.1e-16	0.00385679	595.943
rs3802764	A	T	0.0525382	0.3855	finngen_R11_L12_ALOPECAREATA	11	95514599	0.00932224	1.74e-08	153924	F-strong flavour liking (derived food-liking factor) || id:ebi-fl187-GCST90094851	TRUE	8.82e-06	0.00130775	201.555
rs504675	T	C	0.0815714	0.3508	finngen_R11_L12_ALOPECAREATA	2	45154689	0.00950767	9.53e-18	153924	F-strong flavour liking (derived food-liking factor) || id:ebi-fl187-GCST90094851	TRUE	2.16e-13	0.00303071	467.91
rs58889493	A	T	-0.0652999	0.372	finngen_R11_L12_ALOPECAREATA	3	85622699	0.00938733	3.5e-12	153924	F-strong flavour liking (derived food-liking factor) || id:ebi-fl187-GCST90094851	TRUE	1.49e-08	0.00199231	307.273
rs607863	C	T	-0.0578685	0.2922	finngen_R11_L12_ALOPECAREATA	1	88777911	0.00997695	6.62e-09	153924	F-strong flavour liking (derived food-liking factor) || id:ebi-fl187-GCST90094851	TRUE	1.71e-05	0.00138518	213.505
rs62263063	G	A	0.0612863	0.4671	finngen_R11_L12_ALOPECAREATA	3	115182229	0.00909422	1.59e-11	153924	F-strong flavour liking (derived food-liking factor) || id:ebi-fl187-GCST90094851	TRUE	2.27e-06	0.00186988	288.354
rs62461232	T	C	-0.0762706	0.1672	finngen_R11_L12_ALOPECAREATA	7	77765568	0.0121592	3.55e-10	153924	F-strong flavour liking (derived food-liking factor) || id:ebi-fl187-GCST90094851	TRUE	3.27e-07	0.00162002	249.762
rs628093	A	G	0.0566882	0.4292	finngen_R11_L12_ALOPECAREATA	11	30758215	0.00916688	6.25e-10	153924	F-strong flavour liking (derived food-liking factor) || id:ebi-fl187-GCST90094851	TRUE	3.22e-07	0.00157456	242.741
rs6478712	C	T	-0.0598562	0.3729	finngen_R11_L12_ALOPECAREATA	9	128514608	0.00938272	1.78e-10	153924	F-strong flavour liking (derived food-liking factor) || id:ebi-fl187-GCST90094851	TRUE	2.88e-07	0.00167563	258.349
rs6954610	G	A	-0.0503515	0.4693	finngen_R11_L12_ALOPECAREATA	7	133618986	0.00909167	3.06e-08	153924	F-strong flavour liking (derived food-liking factor) || id:ebi-fl187-GCST90094851	TRUE	3.03e-06	0.00126286	194.627
rs7429279	C	A	0.0569619	0.4105	finngen_R11_L12_ALOPECAREATA	3	25118637	0.00922348	6.59e-10	153924	F-strong flavour liking (derived food-liking factor) || id:ebi-fl187-GCST90094851	TRUE	8.37e-06	0.00157035	242.091
rs7610856	A	C	0.0542468	0.4323	finngen_R11_L12_ALOPECAREATA	3	71579022	0.00915886	3.16e-09	153924	F-strong flavour liking (derived food-liking factor) || id:ebi-fl187-GCST90094851	TRUE	1.87e-06	0.00144438	222.644
rs786272	A	G	-0.0635138	0.34	finngen_R11_L12_ALOPECAREATA	2	145670892	0.00957815	3.33e-11	153924	F-strong flavour liking (derived food-liking factor) || id:ebi-fl187-GCST90094851	TRUE	1.44e-08	0.00181046	279.175
rs806374	C	T	-0.0534827	0.3417	finngen_R11_L12_ALOPECAREATA	6	88857320	0.00956663	2.26e-08	153924	F-strong flavour liking (derived food-liking factor) || id:ebi-fl187-GCST90094851	TRUE	2.63e-06	0.00128684	198.328
rs809407	T	C	-0.0503573	0.4424	finngen_R11_L12_ALOPECAREATA	12	31590266	0.00913533	3.54e-08	153924	F-strong flavour liking (derived food-liking factor) || id:ebi-fl187-GCST90094851	TRUE	0.000878582	0.0012511	192.813
rs838133	G	A	0.0617539	0.4506	finngen_R11_L12_ALOPECAREATA	19	49259529	0.00911913	1.27e-11	153924	F-strong flavour liking (derived food-liking factor) || id:ebi-fl187-GCST90094851	TRUE	6.1e-09	0.00188816	291.178
rs922234	G	C	0.0571033	0.3326	finngen_R11_L12_ALOPECAREATA	5	153159954	0.00963028	3.04e-09	153924	F-strong flavour liking (derived food-liking factor) || id:ebi-fl187-GCST90094851	TRUE	4.41e-07	0.00144764	223.147
rs9527736	A	G	0.0664067	0.2966	finngen_R11_L12_ALOPECAREATA	13	58536148	0.0099336	2.31e-11	153924	F-strong flavour liking (derived food-liking factor) || id:ebi-fl187-GCST90094851	TRUE	4.16e-08	0.00184004	283.745
rs9964229	T	C	0.0743361	0.1518	finngen_R11_L12_ALOPECAREATA	18	1847408	0.0126447	4.13e-09	153924	F-strong flavour liking (derived food-liking factor) || id:ebi-fl187-GCST90094851	TRUE	6.42e-06	0.00142298	219.34
rs10140768	C	T	0.0609837	0.3784	finngen_R11_L12_ALOPECAREATA	14	40913610	0.00993611	8.38e-10	147344	F-strong vegetable liking (derived food-liking factor) || id:ebi-fl187-GCST90094852	TRUE	2.45e-06	0.00174953	258.231
rs10767910	G	A	0.0612087	0.4436	finngen_R11_L12_ALOPECAREATA	11	32039609	0.0096997	2.78e-10	147344	F-strong vegetable liking (derived food-liking factor) || id:ebi-fl187-GCST90094852	TRUE	8.26e-07	0.00184942	273.003
rs11012794	G	A	0.0696913	0.2932	finngen_R11_L12_ALOPECAREATA	10	22105035	0.0105856	4.59e-11	147344	F-strong vegetable liking (derived food-liking factor) || id:ebi-fl187-GCST90094852	TRUE	4.31e-08	0.00201302	297.202
rs11216452	A	G	0.0579652	0.442	finngen_R11_L12_ALOPECAREATA	11	117424804	0.0097033	2.32e-09	147344	F-strong vegetable liking (derived food-liking factor) || id:ebi-fl187-GCST90094852	TRUE	5.24e-07	0.00165737	244.607
rs12214204	G	A	-0.0734792	0.1699	finngen_R11_L12_ALOPECAREATA	6	157390672	0.0128317	1.03e-08	147344	F-strong vegetable liking (derived food-liking factor) || id:ebi-fl187-GCST90094852	TRUE	2.59e-06	0.00152294	224.736
rs12492113	A	G	-0.0853971	0.1248	finngen_R11_L12_ALOPECAREATA	3	50521402	0.014581	4.72e-09	147344	F-strong vegetable liking (derived food-liking factor) || id:ebi-fl187-GCST90094852	TRUE	7.52e-07	0.00159308	235.103
rs2799081	C	T	-0.0683009	0.2851	finngen_R11_L12_ALOPECAREATA	6	28270584	0.010674	1.57e-10	147344	F-strong vegetable liking (derived food-liking factor) || id:ebi-fl187-GCST90094852	TRUE	4.29e-07	0.00190163	280.725
rs28025	G	A	0.0682079	0.3032	finngen_R11_L12_ALOPECAREATA	5	102537379	0.010484	7.72e-11	147344	F-strong vegetable liking (derived food-liking factor) || id:ebi-fl187-GCST90094852	TRUE	6.03e-08	0.00196579	290.214
rs303753	A	G	-0.0580599	0.3435	finngen_R11_L12_ALOPECAREATA	18	21074922	0.0101477	1.06e-08	147344	F-strong vegetable liking (derived food-liking factor) || id:ebi-fl187-GCST90094852	TRUE	2.99e-06	0.00152035	224.354
rs3105049	T	C	-0.123834	0.2715	finngen_R11_L12_ALOPECAREATA	13	55941509	0.0108355	3.01e-30	147344	F-strong vegetable liking (derived food-liking factor) || id:ebi-fl187-GCST90094852	TRUE	2.25e-22	0.00606614	899.255
rs336614	C	T	-0.066772	0.4058	finngen_R11_L12_ALOPECAREATA	3	18631906	0.00981353	1.02e-11	147344	F-strong vegetable liking (derived food-liking factor) || id:ebi-fl187-GCST90094852	TRUE	1.48e-08	0.00215012	317.487
rs35166611	T	G	0.0603871	0.3485	finngen_R11_L12_ALOPECAREATA	11	66115782	0.0101132	2.36e-09	147344	F-strong vegetable liking (derived food-liking factor) || id:ebi-fl187-GCST90094852	TRUE	7.42e-06	0.00165591	244.39
rs3802764	A	T	0.0612469	0.3855	finngen_R11_L12_ALOPECAREATA	11	95514599	0.00990089	6.17e-10	147344	F-strong vegetable liking (derived food-liking factor) || id:ebi-fl187-GCST90094852	TRUE	7.3e-07	0.00177723	262.328
rs544567	G	T	-0.0659618	0.2324	finngen_R11_L12_ALOPECAREATA	8	93501828	0.0114094	7.41e-09	147344	F-strong vegetable liking (derived food-liking factor) || id:ebi-fl187-GCST90094852	TRUE	1.94e-06	0.00155234	229.081
rs56933582	C	T	0.0987657	0.0932	finngen_R11_L12_ALOPECAREATA	3	114638145	0.0165762	2.55e-09	147344	F-strong vegetable liking (derived food-liking factor) || id:ebi-fl187-GCST90094852	TRUE	2.23e-06	0.0016488	243.34
rs62063281	G	A	-0.083449	0.2192	finngen_R11_L12_ALOPECAREATA	17	44038785	0.0116482	7.83e-13	147344	F-strong vegetable liking (derived food-liking factor) || id:ebi-fl187-GCST90094852	TRUE	2.5e-08	0.0023837	352.06
rs7515502	G	C	0.0718991	0.176	finngen_R11_L12_ALOPECAREATA	1	6963402	0.012654	1.33e-08	147344	F-strong vegetable liking (derived food-liking factor) || id:ebi-fl187-GCST90094852	TRUE	8.32e-06	0.0014994	221.257
rs7610856	A	C	0.0662542	0.4323	finngen_R11_L12_ALOPECAREATA	3	71579022	0.00972737	9.68e-12	147344	F-strong vegetable liking (derived food-liking factor) || id:ebi-fl187-GCST90094852	TRUE	2.57e-08	0.00215458	318.146
rs77528088	T	C	-0.131755	0.0508	finngen_R11_L12_ALOPECAREATA	18	52859357	0.0219451	1.93e-09	147344	F-strong vegetable liking (derived food-liking factor) || id:ebi-fl187-GCST90094852	TRUE	4.74e-06	0.00167412	247.082
rs7778330	G	A	0.0576201	0.324	finngen_R11_L12_ALOPECAREATA	7	157809781	0.0102968	2.19e-08	147344	F-strong vegetable liking (derived food-liking factor) || id:ebi-fl187-GCST90094852	TRUE	3.93e-06	0.00145435	214.6
rs9320747	G	T	0.0568871	0.4713	finngen_R11_L12_ALOPECAREATA	6	98310291	0.00965371	3.8e-09	147344	F-strong vegetable liking (derived food-liking factor) || id:ebi-fl187-GCST90094852	TRUE	4.62e-06	0.00161274	238.009
rs9323990	A	G	0.0546314	0.3775	finngen_R11_L12_ALOPECAREATA	14	98587670	0.00994076	3.89e-08	147344	F-strong vegetable liking (derived food-liking factor) || id:ebi-fl187-GCST90094852	TRUE	2.95e-06	0.00140272	206.971
rs9527736	A	G	0.0871355	0.2966	finngen_R11_L12_ALOPECAREATA	13	58536148	0.0105502	1.47e-16	147344	F-strong vegetable liking (derived food-liking factor) || id:ebi-fl187-GCST90094852	TRUE	5.98e-12	0.00316806	468.274
rs9884984	A	G	-0.0586304	0.3422	finngen_R11_L12_ALOPECAREATA	4	106143948	0.0101569	7.81e-09	147344	F-strong vegetable liking (derived food-liking factor) || id:ebi-fl187-GCST90094852	TRUE	9.63e-07	0.00154757	228.376
rs1446585	G	A	-0.058393	0.2378	finngen_R11_L12_ALOPECAREATA	2	136407479	0.010332	1.61e-08	148801	F-sweetened coffee drink liking (derived food-liking factor) || id:ebi-fl187-GCST90094853	TRUE	3.83e-06	0.00123604	184.149
rs2111365	T	C	0.055526	0.6732	finngen_R11_L12_ALOPECAREATA	9	128739602	0.009471	4.58e-09	148801	F-sweetened coffee drink liking (derived food-liking factor) || id:ebi-fl187-GCST90094853	TRUE	2.98e-05	0.00135659	202.134
rs4615256	G	A	0.050451	0.4722	finngen_R11_L12_ALOPECAREATA	5	62700867	0.008932	1.65e-08	148801	F-sweetened coffee drink liking (derived food-liking factor) || id:ebi-fl187-GCST90094853	TRUE	0.00011423	0.00126872	189.024
rs490634	T	C	-0.078734	0.867	finngen_R11_L12_ALOPECAREATA	3	50640830	0.013098	1.87e-09	148801	F-sweetened coffee drink liking (derived food-liking factor) || id:ebi-fl187-GCST90094853	TRUE	2.99e-06	0.00142964	213.033
rs12577283	G	A	0.048991	0.5251	finngen_R11_L12_ALOPECAREATA	11	28511596	0.007493	6.27e-11	159527	F-sweet food liking (derived food-liking factor) || id:ebi-fl187-GCST90094854	TRUE	9.08e-08	0.00119703	191.186
rs148521044	A	C	-0.046096	0.465	finngen_R11_L12_ALOPECAREATA	6	55178026	0.007495	7.81e-10	159527	F-sweet food liking (derived food-liking factor) || id:ebi-fl187-GCST90094854	TRUE	6.17e-07	0.00105722	168.831
rs2517664	T	C	0.05776	0.1887	finngen_R11_L12_ALOPECAREATA	6	30073259	0.009535	1.41e-09	159527	F-sweet food liking (derived food-liking factor) || id:ebi-fl187-GCST90094854	TRUE	1.16e-05	0.0010215	163.121
rs2538891	T	A	0.046209	0.3051	finngen_R11_L12_ALOPECAREATA	7	88322084	0.008124	1.32e-08	159527	F-sweet food liking (derived food-liking factor) || id:ebi-fl187-GCST90094854	TRUE	2.19e-05	0.000905415	144.567
rs28588745	T	A	0.052158	0.2065	finngen_R11_L12_ALOPECAREATA	8	10647044	0.009224	1.58e-08	159527	F-sweet food liking (derived food-liking factor) || id:ebi-fl187-GCST90094854	TRUE	1.79e-05	0.000891536	142.349
rs4547160	G	T	0.052742	0.6556	finngen_R11_L12_ALOPECAREATA	12	63503650	0.007885	2.29e-11	159527	F-sweet food liking (derived food-liking factor) || id:ebi-fl187-GCST90094854	TRUE	7.3e-08	0.00125616	200.641
rs4953152	A	G	-0.052424	0.3078	finngen_R11_L12_ALOPECAREATA	2	45170153	0.008057	7.78e-11	159527	F-sweet food liking (derived food-liking factor) || id:ebi-fl187-GCST90094854	TRUE	3.79e-08	0.00117109	187.037
rs72880127	C	T	-0.053165	0.2005	finngen_R11_L12_ALOPECAREATA	11	29146643	0.009337	1.27e-08	159527	F-sweet food liking (derived food-liking factor) || id:ebi-fl187-GCST90094854	TRUE	8.52e-06	0.00090618	144.689
rs7429279	C	A	-0.05394	0.5896	finngen_R11_L12_ALOPECAREATA	3	25118637	0.007593	1.25e-12	159527	F-sweet food liking (derived food-liking factor) || id:ebi-fl187-GCST90094854	TRUE	1.86e-07	0.00140805	224.935
rs8097672	T	A	-0.080716	0.145	finngen_R11_L12_ALOPECAREATA	18	1839601	0.010618	2.98e-14	159527	F-sweet food liking (derived food-liking factor) || id:ebi-fl187-GCST90094854	TRUE	1.47e-09	0.00161541	258.116
rs838133	G	A	-0.097343	0.5493	finngen_R11_L12_ALOPECAREATA	19	49259529	0.007695	1.31e-36	159527	F-sweet food liking (derived food-liking factor) || id:ebi-fl187-GCST90094854	TRUE	3.06e-27	0.00469177	751.983
rs9694306	C	T	0.054357	0.3099	finngen_R11_L12_ALOPECAREATA	8	64627491	0.008044	1.43e-11	159527	F-sweet food liking (derived food-liking factor) || id:ebi-fl187-GCST90094854	TRUE	1.82e-08	0.00126379	201.861
rs976431	T	C	-0.048291	0.2357	finngen_R11_L12_ALOPECAREATA	20	41002760	0.008788	3.93e-08	159527	F-sweet food liking (derived food-liking factor) || id:ebi-fl187-GCST90094854	TRUE	1.68e-05	0.000840206	134.147
rs7138343	G	C	-0.116565	0.2438	finngen_R11_L12_ALOPECAREATA	12	11120949	0.018564	3.44e-10	157305	Tea difference liking || id:ebi-fl187-GCST90094855	TRUE	7.9e-07	0.00500999	792.054
rs9940128	A	G	-0.118433	0.424	finngen_R11_L12_ALOPECAREATA	16	53800754	0.015844	7.86e-14	157305	Tea difference liking || id:ebi-fl187-GCST90094855	TRUE	3.29e-08	0.00685116	1085.14
rs17013358	A	G	-0.106036	0.0661	finngen_R11_L12_ALOPECAREATA	1	208959084	0.0173	8.9e-10	158918	Tea max liking || id:ebi-fl187-GCST90094856	TRUE	1.61e-06	0.00138816	220.907
rs10500508	T	C	0.04723	0.4038	finngen_R11_L12_ALOPECAREATA	16	65121878	0.008578	3.69e-08	158151	Tea with sugar liking || id:ebi-fl187-GCST90094857	TRUE	3.94e-06	0.00107405	170.042
rs10772380	G	T	0.059935	0.7452	finngen_R11_L12_ALOPECAREATA	12	11045512	0.009693	6.33e-10	158151	Tea with sugar liking || id:ebi-fl187-GCST90094857	TRUE	1.22e-06	0.00136415	216.034
rs111524607	T	C	-0.056241	0.2879	finngen_R11_L12_ALOPECAREATA	12	121103023	0.009334	1.71e-09	158151	Tea with sugar liking || id:ebi-fl187-GCST90094857	TRUE	4.33e-07	0.00129694	205.376
rs145623467	A	G	0.190457	0.0173	finngen_R11_L12_ALOPECAREATA	6	27294573	0.032462	4.46e-09	158151	Tea with sugar liking || id:ebi-fl187-GCST90094857	TRUE	4.42e-06	0.00123336	195.296
rs617999	C	T	-0.048279	0.387	finngen_R11_L12_ALOPECAREATA	11	95589935	0.008663	2.52e-08	158151	Tea with sugar liking || id:ebi-fl187-GCST90094857	TRUE	1.93e-05	0.0011059	175.091
rs9972653	T	G	-0.078551	0.4003	finngen_R11_L12_ALOPECAREATA	16	53814363	0.008621	8.43e-20	158151	Tea with sugar liking || id:ebi-fl187-GCST90094857	TRUE	1.62e-13	0.00296246	469.903
rs56094641	G	A	0.056694	0.4054	finngen_R11_L12_ALOPECAREATA	16	53806453	0.00839	1.44e-11	158261	Tinned tuna liking || id:ebi-fl187-GCST90094859	TRUE	5.45e-07	0.00154958	245.615
rs60018658	G	A	-0.067281	0.1337	finngen_R11_L12_ALOPECAREATA	4	44802166	0.01208	2.57e-08	158261	Tinned tuna liking || id:ebi-fl187-GCST90094859	TRUE	2.13e-06	0.00104861	166.126
rs838133	G	A	0.047929	0.5495	finngen_R11_L12_ALOPECAREATA	19	49259529	0.008506	1.78e-08	158261	Tinned tuna liking || id:ebi-fl187-GCST90094859	TRUE	1.44e-06	0.00113734	180.199
rs12607299	C	G	0.040169	0.6773	finngen_R11_L12_ALOPECAREATA	18	69874595	0.006371	2.91e-10	159419	Tomatoes liking || id:ebi-fl187-GCST90094860	TRUE	2.47e-07	0.00070533	112.521
rs268991	C	A	-0.032613	0.5383	finngen_R11_L12_ALOPECAREATA	5	22638763	0.005937	3.96e-08	159419	Tomatoes liking || id:ebi-fl187-GCST90094860	TRUE	3.23e-06	0.000528683	84.3257
rs3124424	G	A	-0.040608	0.7325	finngen_R11_L12_ALOPECAREATA	13	55942947	0.006675	1.2e-09	159419	Tomatoes liking || id:ebi-fl187-GCST90094860	TRUE	4.29e-07	0.000646226	103.086
rs4240637	G	A	0.040471	0.7681	finngen_R11_L12_ALOPECAREATA	8	10129757	0.007051	9.55e-09	159419	Tomatoes liking || id:ebi-fl187-GCST90094860	TRUE	2.99e-06	0.000583494	93.0732
rs3013340	T	A	-0.063359	0.7081	finngen_R11_L12_ALOPECAREATA	13	56000038	0.008727	3.93e-13	155376	Turnip liking || id:ebi-fl187-GCST90094861	TRUE	1.2e-09	0.00165949	258.271
rs374952396	T	G	0.051601	0.7538	finngen_R11_L12_ALOPECAREATA	17	44753643	0.00928	2.72e-08	155376	Turnip liking || id:ebi-fl187-GCST90094861	TRUE	2.02e-06	0.000988304	153.709
rs5743618	A	C	-0.057324	0.2315	finngen_R11_L12_ALOPECAREATA	4	38798648	0.009283	6.66e-10	155376	Turnip liking || id:ebi-fl187-GCST90094861	TRUE	1.08e-06	0.00116922	181.88
rs13107325	T	C	0.042113	0.0726	finngen_R11_L12_ALOPECAREATA	4	103188709	0.0077	4.54e-08	159475	Vegetables liking || id:ebi-fl187-GCST90094862	TRUE	8.61e-06	0.000238817	38.094
rs13383034	T	C	-0.028715	0.3078	finngen_R11_L12_ALOPECAREATA	2	45155276	0.004333	3.48e-11	159475	Vegetables liking || id:ebi-fl187-GCST90094862	TRUE	2.25e-08	0.000351356	56.0516
rs7619139	A	T	0.029471	0.5889	finngen_R11_L12_ALOPECAREATA	3	25110415	0.004064	4.18e-13	159475	Vegetables liking || id:ebi-fl187-GCST90094862	TRUE	5.97e-08	0.000420541	67.0932
rs10168817	A	G	0.0692984	0.4949	finngen_R11_L12_ALOPECAREATA	2	104160383	0.0111005	4.3e-10	159098	F-vegetarian liking (derived food-liking factor) || id:ebi-fl187-GCST90094863	TRUE	4.27e-05	0.00240088	382.891
rs11879227	G	A	0.0798546	0.1835	finngen_R11_L12_ALOPECAREATA	19	46193351	0.0143382	2.56e-08	159098	F-vegetarian liking (derived food-liking factor) || id:ebi-fl187-GCST90094863	TRUE	5.02e-05	0.00191083	304.588
rs11919418	G	T	0.0682709	0.3382	finngen_R11_L12_ALOPECAREATA	3	50233215	0.0117312	5.9e-09	159098	F-vegetarian liking (derived food-liking factor) || id:ebi-fl187-GCST90094863	TRUE	8.35e-07	0.00208642	332.635
rs13135092	G	A	0.142895	0.0811	finngen_R11_L12_ALOPECAREATA	4	103198082	0.0203305	2.09e-12	159098	F-vegetarian liking (derived food-liking factor) || id:ebi-fl187-GCST90094863	TRUE	1.31e-08	0.00304337	485.666
rs1378893	G	A	0.0772895	0.2417	finngen_R11_L12_ALOPECAREATA	15	51964788	0.0129638	2.49e-09	159098	F-vegetarian liking (derived food-liking factor) || id:ebi-fl187-GCST90094863	TRUE	2.81e-06	0.00218972	349.141
rs1775255	T	G	-0.066341	0.4783	finngen_R11_L12_ALOPECAREATA	6	51243035	0.0111104	2.36e-09	159098	F-vegetarian liking (derived food-liking factor) || id:ebi-fl187-GCST90094863	TRUE	1.8e-05	0.00219642	350.211
rs3013326	G	C	-0.101585	0.2744	finngen_R11_L12_ALOPECAREATA	13	56011335	0.012438	3.15e-16	159098	F-vegetarian liking (derived food-liking factor) || id:ebi-fl187-GCST90094863	TRUE	8.71e-12	0.00410931	656.474
rs3809162	G	A	-0.0618324	0.4094	finngen_R11_L12_ALOPECAREATA	12	54674235	0.0112868	4.29e-08	159098	F-vegetarian liking (derived food-liking factor) || id:ebi-fl187-GCST90094863	TRUE	0.000209904	0.00184886	294.691
rs4486206	G	A	0.0856039	0.2332	finngen_R11_L12_ALOPECAREATA	8	10127970	0.0131246	6.92e-11	159098	F-vegetarian liking (derived food-liking factor) || id:ebi-fl187-GCST90094863	TRUE	1.11e-07	0.00262076	418.049
rs4532156	C	T	-0.0852478	0.2804	finngen_R11_L12_ALOPECAREATA	3	18783476	0.0123554	5.21e-12	159098	F-vegetarian liking (derived food-liking factor) || id:ebi-fl187-GCST90094863	TRUE	7.32e-08	0.00293269	467.952
rs76084961	G	T	-0.0699147	0.3772	finngen_R11_L12_ALOPECAREATA	3	85604041	0.0114507	1.02e-09	159098	F-vegetarian liking (derived food-liking factor) || id:ebi-fl187-GCST90094863	TRUE	9.14e-07	0.00229661	366.223
rs7619139	A	T	0.0669386	0.4111	finngen_R11_L12_ALOPECAREATA	3	25110415	0.0112797	2.95e-09	159098	F-vegetarian liking (derived food-liking factor) || id:ebi-fl187-GCST90094863	TRUE	1.74e-05	0.00216956	345.919
rs7809182	G	C	-0.0679986	0.2956	finngen_R11_L12_ALOPECAREATA	7	127521056	0.0121627	2.26e-08	159098	F-vegetarian liking (derived food-liking factor) || id:ebi-fl187-GCST90094863	TRUE	1.75e-05	0.00192555	306.938
rs10109510	C	T	0.045094	0.3644	finngen_R11_L12_ALOPECAREATA	8	64882069	0.00785	9.26e-09	159565	Vinegar liking || id:ebi-fl187-GCST90094864	TRUE	7.2e-06	0.000941954	150.443
rs1024207	G	A	-0.064357	0.7732	finngen_R11_L12_ALOPECAREATA	20	21591481	0.008879	4.3e-13	159565	Vinegar liking || id:ebi-fl187-GCST90094864	TRUE	4.89e-09	0.00145264	232.124
rs11642841	A	C	-0.044118	0.3995	finngen_R11_L12_ALOPECAREATA	16	53845487	0.0076	6.47e-09	159565	Vinegar liking || id:ebi-fl187-GCST90094864	TRUE	1.33e-06	0.000933881	149.152
rs1553776	A	C	0.070721	0.1359	finngen_R11_L12_ALOPECAREATA	8	22742341	0.010851	7.21e-11	159565	Vinegar liking || id:ebi-fl187-GCST90094864	TRUE	1.64e-05	0.00117465	187.652
rs2571014	G	A	0.046812	0.6228	finngen_R11_L12_ALOPECAREATA	18	44640330	0.007758	1.62e-09	159565	Vinegar liking || id:ebi-fl187-GCST90094864	TRUE	3.73e-07	0.00102959	164.454
rs3131062	A	T	-0.060168	0.182	finngen_R11_L12_ALOPECAREATA	6	30763714	0.009616	3.95e-10	159565	Vinegar liking || id:ebi-fl187-GCST90094864	TRUE	2.82e-07	0.00107792	172.181
rs35225200	C	A	0.084401	0.0811	finngen_R11_L12_ALOPECAREATA	4	103146888	0.014031	1.82e-09	159565	Vinegar liking || id:ebi-fl187-GCST90094864	TRUE	1.58e-06	0.00106173	169.593
rs35303761	G	A	-0.048292	0.2436	finngen_R11_L12_ALOPECAREATA	7	69810892	0.008684	2.71e-08	159565	Vinegar liking || id:ebi-fl187-GCST90094864	TRUE	3.97e-06	0.000859427	137.251
rs4758259	T	C	-0.042853	0.3774	finngen_R11_L12_ALOPECAREATA	11	7961130	0.007683	2.46e-08	159565	Vinegar liking || id:ebi-fl187-GCST90094864	TRUE	6.72e-06	0.000862985	137.819
rs504675	T	C	0.057532	0.3508	finngen_R11_L12_ALOPECAREATA	2	45154689	0.007798	1.64e-13	159565	Vinegar liking || id:ebi-fl187-GCST90094864	TRUE	3.48e-10	0.0015076	240.921
rs7627615	A	G	-0.065328	0.5916	finngen_R11_L12_ALOPECAREATA	3	183818416	0.007549	5.12e-18	159565	Vinegar liking || id:ebi-fl187-GCST90094864	TRUE	8.15e-13	0.00206226	329.74
rs11250033	A	G	-0.04924	0.6276	finngen_R11_L12_ALOPECAREATA	8	10431422	0.008613	1.11e-08	159491	White bread liking || id:ebi-fl187-GCST90094865	TRUE	1.44e-05	0.00113334	180.96
rs12137388	T	C	-0.047808	0.4758	finngen_R11_L12_ALOPECAREATA	1	73635313	0.008319	9.15e-09	159491	White bread liking || id:ebi-fl187-GCST90094865	TRUE	2.01e-05	0.00114013	182.045
rs35626515	A	C	0.047388	0.4031	finngen_R11_L12_ALOPECAREATA	16	28649651	0.008456	2.12e-08	159491	White bread liking || id:ebi-fl187-GCST90094865	TRUE	2.91e-06	0.00108064	172.537
rs814573	T	A	-0.087523	0.1806	finngen_R11_L12_ALOPECAREATA	19	45424351	0.011099	3.2e-15	159491	White bread liking || id:ebi-fl187-GCST90094865	TRUE	7.36e-10	0.00226719	362.414
rs11940694	G	A	0.051398	0.6025	finngen_R11_L12_ALOPECAREATA	4	39414993	0.009178	2.17e-08	158532	White wine liking || id:ebi-fl187-GCST90094867	TRUE	5.66e-06	0.00126537	200.853
rs1229984	C	T	0.340476	0.9744	finngen_R11_L12_ALOPECAREATA	4	100239319	0.027994	5.51e-34	158532	White wine liking || id:ebi-fl187-GCST90094867	TRUE	3.27e-23	0.00578336	922.169
rs17652520	A	G	-0.066147	0.2288	finngen_R11_L12_ALOPECAREATA	17	44098967	0.010617	4.7e-10	158532	White wine liking || id:ebi-fl187-GCST90094867	TRUE	1.63e-05	0.00154409	245.164
rs780093	C	T	0.051328	0.6176	finngen_R11_L12_ALOPECAREATA	2	27742603	0.009144	1.99e-08	158532	White wine liking || id:ebi-fl187-GCST90094867	TRUE	2.69e-06	0.00124441	197.522
rs9372625	A	G	0.0525	0.3866	finngen_R11_L12_ALOPECAREATA	6	98344031	0.009178	1.08e-08	158532	White wine liking || id:ebi-fl187-GCST90094867	TRUE	3.61e-05	0.00130724	207.507
rs59032605	T	C	-0.0894104	0.4391	finngen_R11_L12_ALOPECAREATA	7	71787916	0.0158134	1.57e-08	157918	F-whole food liking (derived food-liking factor) || id:ebi-fl187-GCST90094868	TRUE	1.36e-05	0.00393781	624.301
rs9490002	A	G	0.040677	0.4655	finngen_R11_L12_ALOPECAREATA	6	98331134	0.007253	2.06e-08	157610	Whole grain cereal liking || id:ebi-fl187-GCST90094869	TRUE	1.83e-05	0.00082337	129.877
rs1457258	A	C	-0.052827	0.4457	finngen_R11_L12_ALOPECAREATA	15	37747182	0.009243	1.12e-08	159170	Whole milk liking || id:ebi-fl187-GCST90094870	TRUE	7.12e-06	0.00137889	219.778
rs2618485	G	T	0.087252	0.8821	finngen_R11_L12_ALOPECAREATA	8	11329245	0.014303	1.08e-09	159170	Whole milk liking || id:ebi-fl187-GCST90094870	TRUE	5.16e-06	0.00158348	252.439
rs4813329	G	C	-0.057676	0.4061	finngen_R11_L12_ALOPECAREATA	20	1897390	0.009426	9.52e-10	159170	Whole milk liking || id:ebi-fl187-GCST90094870	TRUE	7.54e-06	0.0016046	255.811
rs7261036	G	T	-0.056163	0.3838	finngen_R11_L12_ALOPECAREATA	20	45861660	0.009849	1.21e-08	159170	Whole milk liking || id:ebi-fl187-GCST90094870	TRUE	2.23e-06	0.00149196	237.827
rs895157	C	A	0.066413	0.1896	finngen_R11_L12_ALOPECAREATA	17	74540917	0.011761	1.66e-08	159170	Whole milk liking || id:ebi-fl187-GCST90094870	TRUE	0.00012145	0.00135542	216.032
rs10112502	G	A	-0.0229134	0.3224	finngen_R11_L12_ALOPECAREATA	8	20982409	0.00380037	1.65e-09	158478	F-wine liking (derived food-liking factor) || id:ebi-fl187-GCST90094872	TRUE	1.87e-06	0.000229392	36.3616
rs10246939	C	T	-0.0233062	0.4454	finngen_R11_L12_ALOPECAREATA	7	141672604	0.00357393	6.98e-11	158478	F-wine liking (derived food-liking factor) || id:ebi-fl187-GCST90094872	TRUE	2.83e-07	0.000268351	42.5387
rs11940694	G	A	0.022563	0.3975	finngen_R11_L12_ALOPECAREATA	4	39414993	0.00362964	5.09e-10	158478	F-wine liking (derived food-liking factor) || id:ebi-fl187-GCST90094872	TRUE	4.06e-07	0.000243848	38.6536
rs1229984	C	T	0.153736	0.0255	finngen_R11_L12_ALOPECAREATA	4	100239319	0.0112681	2.21e-42	158478	F-wine liking (derived food-liking factor) || id:ebi-fl187-GCST90094872	TRUE	4.5e-29	0.00117464	186.371
rs1338549	G	T	-0.0224849	0.4714	finngen_R11_L12_ALOPECAREATA	6	98312143	0.00355838	2.63e-10	158478	F-wine liking (derived food-liking factor) || id:ebi-fl187-GCST90094872	TRUE	1.04e-06	0.000251959	39.9396
rs17690703	T	C	-0.022644	0.2622	finngen_R11_L12_ALOPECAREATA	17	43925297	0.00403855	2.06e-08	158478	F-wine liking (derived food-liking factor) || id:ebi-fl187-GCST90094872	TRUE	2.76e-05	0.000198385	31.4456
rs3887138	T	G	0.0255533	0.2272	finngen_R11_L12_ALOPECAREATA	3	85648957	0.00423909	1.66e-09	158478	F-wine liking (derived food-liking factor) || id:ebi-fl187-GCST90094872	TRUE	1.96e-06	0.000229297	36.3466
rs62244888	C	T	0.0201266	0.425	finngen_R11_L12_ALOPECAREATA	3	71603774	0.00359321	2.13e-08	158478	F-wine liking (derived food-liking factor) || id:ebi-fl187-GCST90094872	TRUE	3.49e-06	0.000197983	31.3819
rs780093	C	T	0.0212565	0.3823	finngen_R11_L12_ALOPECAREATA	2	27742603	0.00365527	6.05e-09	158478	F-wine liking (derived food-liking factor) || id:ebi-fl187-GCST90094872	TRUE	1.14e-06	0.000213401	33.8263
rs10912854	C	G	-0.060564	0.2731	finngen_R11_L12_ALOPECAREATA	1	174898715	0.011103	4.93e-08	156904	Whiskey liking || id:ebi-fl187-GCST90094873	TRUE	2.28e-05	0.00145631	228.832
rs10974347	G	A	-0.056258	0.3963	finngen_R11_L12_ALOPECAREATA	9	4144397	0.01011	2.65e-08	156904	Whiskey liking || id:ebi-fl187-GCST90094873	TRUE	4.52e-06	0.00151441	237.975
rs1937522	G	A	-0.054434	0.526	finngen_R11_L12_ALOPECAREATA	13	68080817	0.009872	3.52e-08	156904	Whiskey liking || id:ebi-fl187-GCST90094873	TRUE	4.39e-05	0.00147752	232.17
rs2726478	A	T	-0.057881	0.414	finngen_R11_L12_ALOPECAREATA	4	106254606	0.01001	7.4e-09	156904	Whiskey liking || id:ebi-fl187-GCST90094873	TRUE	6.82e-06	0.00162555	255.467
rs713598	G	C	-0.061148	0.3995	finngen_R11_L12_ALOPECAREATA	7	141673345	0.010061	1.25e-09	156904	Whiskey liking || id:ebi-fl187-GCST90094873	TRUE	1.05e-06	0.00179401	281.989

## Sheet: Table S2
Table S2 Instrumental variables used in MR analysis to assess the association between 187 diet groups and androgenetic alopecia
SNP	effect_allele.exposure	other_allele.exposure	beta.exposure	eaf.exposure	id.outcome	chr.exposure	pos.exposure	se.exposure	pval.exposure	samplesize.exposure	exposure	steiger_dir	steiger_pval	R2	F
rs11191294	G	T	-0.056951	0.3571	finngen_R11_L12_ALOPECANDRO	10	104225837	0.009333	1.07e-09	159450	Adding salt to food liking || id:ebi-fl187-GCST90094687	TRUE	1.27e-05	0.00148924	237.811
rs13388416	G	A	0.061489	0.2464	finngen_R11_L12_ALOPECANDRO	2	138394493	0.010384	3.22e-09	159450	Adding salt to food liking || id:ebi-fl187-GCST90094687	TRUE	0.000460562	0.00140413	224.2
rs1726866	A	G	0.095422	0.5546	finngen_R11_L12_ALOPECANDRO	7	141672705	0.009	3.12e-26	159450	Adding salt to food liking || id:ebi-fl187-GCST90094687	TRUE	3.89e-16	0.00449839	720.5
rs1795966	A	G	-0.064227	0.8134	finngen_R11_L12_ALOPECANDRO	12	122238300	0.011476	2.21e-08	159450	Adding salt to food liking || id:ebi-fl187-GCST90094687	TRUE	1.78e-05	0.00125222	199.915
rs4728247	T	C	-0.051777	0.5937	finngen_R11_L12_ALOPECANDRO	7	131629932	0.009105	1.32e-08	159450	Adding salt to food liking || id:ebi-fl187-GCST90094687	TRUE	5.41e-05	0.00129335	206.49
rs543760429	C	T	0.201008	0.0379	finngen_R11_L12_ALOPECANDRO	22	43147206	0.023798	3.09e-17	159450	Adding salt to food liking || id:ebi-fl187-GCST90094687	TRUE	1.16e-08	0.00294657	471.212
rs58118091	T	G	0.054409	0.2819	finngen_R11_L12_ALOPECANDRO	3	60404705	0.009976	4.94e-08	159450	Adding salt to food liking || id:ebi-fl187-GCST90094687	TRUE	2.95e-05	0.00119854	191.334
rs61957695	G	T	-0.054026	0.3921	finngen_R11_L12_ALOPECANDRO	13	66717943	0.009457	1.14e-08	159450	Adding salt to food liking || id:ebi-fl187-GCST90094687	TRUE	3.28e-05	0.00139144	222.172
rs7591518	C	T	-0.068906	0.2968	finngen_R11_L12_ALOPECANDRO	2	145632077	0.009805	2.14e-12	159450	Adding salt to food liking || id:ebi-fl187-GCST90094687	TRUE	1.14e-07	0.00198192	316.641
rs7638932	A	G	-0.075579	0.1999	finngen_R11_L12_ALOPECANDRO	3	60929088	0.011238	1.79e-11	159450	Adding salt to food liking || id:ebi-fl187-GCST90094687	TRUE	7.93e-06	0.00182721	291.879
rs8012701	T	C	-0.055798	0.6343	finngen_R11_L12_ALOPECANDRO	14	33981930	0.009299	1.98e-09	159450	Adding salt to food liking || id:ebi-fl187-GCST90094687	TRUE	7.35e-05	0.0014444	230.64
rs8016978	G	A	-0.059463	0.6415	finngen_R11_L12_ALOPECANDRO	14	98872650	0.009332	1.89e-10	159450	Adding salt to food liking || id:ebi-fl187-GCST90094687	TRUE	1.47e-05	0.00162633	259.738
rs918472	A	G	-0.056606	0.7173	finngen_R11_L12_ALOPECANDRO	5	170738836	0.009969	1.39e-08	159450	Adding salt to food liking || id:ebi-fl187-GCST90094687	TRUE	3.67e-05	0.00129952	207.475
rs10112502	G	A	-0.0745651	0.3224	finngen_R11_L12_ALOPECANDRO	8	20982409	0.0132959	2.05e-08	157286	Alcohol liking || id:ebi-fl187-GCST90094688	TRUE	0.000215346	0.00242924	383.01
rs11600642	T	C	0.0752498	0.2981	finngen_R11_L12_ALOPECANDRO	11	30666231	0.0135858	3.04e-08	157286	Alcohol liking || id:ebi-fl187-GCST90094688	TRUE	8.66e-05	0.00236961	373.587
rs1229984	C	T	0.425957	0.0255	finngen_R11_L12_ALOPECANDRO	4	100239319	0.0394223	3.26e-27	157286	Alcohol liking || id:ebi-fl187-GCST90094688	TRUE	4.38e-15	0.00901743	1431.2
rs12531914	A	G	-0.0826835	0.2684	finngen_R11_L12_ALOPECANDRO	7	69014936	0.0140241	3.73e-09	157286	Alcohol liking || id:ebi-fl187-GCST90094688	TRUE	0.000340057	0.00268488	423.425
rs1338549	G	T	-0.073195	0.4714	finngen_R11_L12_ALOPECANDRO	6	98312143	0.0124493	4.12e-09	157286	Alcohol liking || id:ebi-fl187-GCST90094688	TRUE	0.000217171	0.00266999	421.07
rs17652520	A	G	-0.1022	0.2287	finngen_R11_L12_ALOPECANDRO	17	44098967	0.0147965	4.95e-12	157286	Alcohol liking || id:ebi-fl187-GCST90094688	TRUE	8.47e-08	0.00368489	581.717
rs1937522	G	A	-0.0828576	0.4742	finngen_R11_L12_ALOPECANDRO	13	68080817	0.0124455	2.78e-11	157286	Alcohol liking || id:ebi-fl187-GCST90094688	TRUE	1.1e-05	0.00342355	540.319
rs34121753	G	A	0.0688779	0.4214	finngen_R11_L12_ALOPECANDRO	17	7733833	0.0125854	4.43e-08	157286	Alcohol liking || id:ebi-fl187-GCST90094688	TRUE	0.000185425	0.00231347	364.715
rs56343799	A	G	0.0683368	0.4438	finngen_R11_L12_ALOPECANDRO	3	71572406	0.0125082	4.67e-08	157286	Alcohol liking || id:ebi-fl187-GCST90094688	TRUE	8.22e-05	0.00230546	363.449
rs59323025	A	C	-0.0973634	0.1435	finngen_R11_L12_ALOPECANDRO	16	19977617	0.0177261	3.96e-08	157286	Alcohol liking || id:ebi-fl187-GCST90094688	TRUE	1.98e-05	0.00233024	367.365
rs6735842	C	T	0.0686409	0.4363	finngen_R11_L12_ALOPECANDRO	2	186109364	0.012531	4.31e-08	157286	Alcohol liking || id:ebi-fl187-GCST90094688	TRUE	7.64e-05	0.00231755	365.36
rs6800823	T	C	0.0708265	0.4083	finngen_R11_L12_ALOPECANDRO	3	21084828	0.0126434	2.12e-08	157286	Alcohol liking || id:ebi-fl187-GCST90094688	TRUE	0.000193785	0.00242384	382.156
rs713598	G	C	-0.0772903	0.3996	finngen_R11_L12_ALOPECANDRO	7	141673345	0.0126873	1.12e-09	157286	Alcohol liking || id:ebi-fl187-GCST90094688	TRUE	2.48e-06	0.00286646	452.145
rs726610	T	C	-0.105835	0.3504	finngen_R11_L12_ALOPECANDRO	3	85551403	0.0130256	4.47e-16	157286	Alcohol liking || id:ebi-fl187-GCST90094688	TRUE	1.94e-08	0.00509915	806.125
rs77041760	T	C	0.169099	0.0443	finngen_R11_L12_ALOPECANDRO	2	51220375	0.0302023	2.16e-08	157286	Alcohol liking || id:ebi-fl187-GCST90094688	TRUE	0.000236805	0.00242124	381.746
rs7773629	C	T	0.077337	0.289	finngen_R11_L12_ALOPECANDRO	6	84277157	0.0137094	1.69e-08	157286	Alcohol liking || id:ebi-fl187-GCST90094688	TRUE	8e-05	0.00245795	387.548
rs780093	C	T	0.0731569	0.3823	finngen_R11_L12_ALOPECANDRO	2	27742603	0.0127883	1.06e-08	157286	Alcohol liking || id:ebi-fl187-GCST90094688	TRUE	0.00050567	0.00252769	398.571
rs11192875	T	C	0.10663	0.0566	finngen_R11_L12_ALOPECANDRO	10	108183020	0.019158	2.63e-08	152087	Aniseed liking || id:ebi-fl187-GCST90094689	TRUE	0.000184258	0.00121423	184.891
rs1572671	A	G	0.050773	0.4662	finngen_R11_L12_ALOPECANDRO	6	140332096	0.008886	1.13e-08	152087	Aniseed liking || id:ebi-fl187-GCST90094689	TRUE	3.31e-05	0.00128306	195.385
rs163876	T	A	-0.053196	0.6733	finngen_R11_L12_ALOPECANDRO	11	30956077	0.009475	1.99e-08	152087	Aniseed liking || id:ebi-fl187-GCST90094689	TRUE	0.000197365	0.00124493	189.572
rs2360806	C	A	0.066892	0.1674	finngen_R11_L12_ALOPECANDRO	8	53125734	0.011934	2.1e-08	152087	Aniseed liking || id:ebi-fl187-GCST90094689	TRUE	0.000273676	0.0012473	189.932
rs4947336	A	T	-0.118515	0.1163	finngen_R11_L12_ALOPECANDRO	6	28576143	0.013858	1.27e-17	152087	Aniseed liking || id:ebi-fl187-GCST90094689	TRUE	8.75e-11	0.0028871	440.355
rs62093060	A	C	0.101119	0.0679	finngen_R11_L12_ALOPECANDRO	18	43041653	0.017654	1.03e-08	152087	Aniseed liking || id:ebi-fl187-GCST90094689	TRUE	0.00453807	0.00129428	197.095
rs75051825	T	C	-0.078566	0.1535	finngen_R11_L12_ALOPECANDRO	10	125109647	0.012367	2.15e-10	152087	Aniseed liking || id:ebi-fl187-GCST90094689	TRUE	3.21e-05	0.00160411	244.353
rs769955	T	C	-0.063507	0.8104	finngen_R11_L12_ALOPECANDRO	2	200692595	0.011299	1.92e-08	152087	Aniseed liking || id:ebi-fl187-GCST90094689	TRUE	4.42e-05	0.0012394	188.728
rs9941349	T	C	-0.054266	0.4138	finngen_R11_L12_ALOPECANDRO	16	53825488	0.009006	1.71e-09	152087	Aniseed liking || id:ebi-fl187-GCST90094689	TRUE	2.84e-06	0.00142864	217.585
rs7188250	C	T	-0.049706	0.4164	finngen_R11_L12_ALOPECANDRO	16	53834607	0.007966	4.42e-10	159215	Apple juice liking || id:ebi-fl187-GCST90094690	TRUE	2.62e-06	0.00120081	191.414
rs370708621	A	G	0.081398	0.0425	finngen_R11_L12_ALOPECANDRO	6	58053607	0.014052	6.98e-09	159515	Apples liking || id:ebi-fl187-GCST90094691	TRUE	1.25e-05	0.000539244	86.0628
rs7253390	C	A	0.035693	0.7249	finngen_R11_L12_ALOPECANDRO	19	46188626	0.006324	1.69e-08	159515	Apples liking || id:ebi-fl187-GCST90094691	TRUE	1.57e-05	0.000508118	81.0927
rs917832	G	A	0.033566	0.5869	finngen_R11_L12_ALOPECANDRO	7	127481278	0.005731	4.75e-09	159515	Apples liking || id:ebi-fl187-GCST90094691	TRUE	2.43e-05	0.000546322	87.1931
rs10131111	T	A	0.045831	0.3782	finngen_R11_L12_ALOPECANDRO	14	40913965	0.007861	5.58e-09	155886	Asparagus liking || id:ebi-fl187-GCST90094692	TRUE	4.27e-05	0.000987918	154.153
rs10153247	T	C	-0.069966	0.0987	finngen_R11_L12_ALOPECANDRO	17	79000496	0.012785	4.46e-08	155886	Asparagus liking || id:ebi-fl187-GCST90094692	TRUE	4.04e-05	0.000870945	135.885
rs1030531	A	G	0.047928	0.3014	finngen_R11_L12_ALOPECANDRO	2	125037060	0.008351	9.58e-09	155886	Asparagus liking || id:ebi-fl187-GCST90094692	TRUE	6.88e-05	0.000967343	150.939
rs11153548	G	A	0.04791	0.3569	finngen_R11_L12_ALOPECANDRO	6	115650915	0.007941	1.63e-09	155886	Asparagus liking || id:ebi-fl187-GCST90094692	TRUE	0.000517077	0.00105368	164.425
rs2616832	T	G	0.043461	0.5367	finngen_R11_L12_ALOPECANDRO	9	1720702	0.00763	1.26e-08	155886	Asparagus liking || id:ebi-fl187-GCST90094692	TRUE	1.28e-05	0.000939341	146.566
rs3105049	T	C	-0.069444	0.7284	finngen_R11_L12_ALOPECANDRO	13	55941509	0.008594	6.59e-16	155886	Asparagus liking || id:ebi-fl187-GCST90094692	TRUE	6.22e-09	0.00190809	298.01
rs35207189	G	T	-0.055923	0.3841	finngen_R11_L12_ALOPECANDRO	13	58416695	0.00864	9.75e-11	155886	Asparagus liking || id:ebi-fl187-GCST90094692	TRUE	6.11e-05	0.00147967	230.999
rs56246068	A	G	0.07492	0.11	finngen_R11_L12_ALOPECANDRO	7	139545513	0.012279	1.07e-09	155886	Asparagus liking || id:ebi-fl187-GCST90094692	TRUE	6.94e-05	0.00109903	171.509
rs10767910	G	A	0.049442	0.444	finngen_R11_L12_ALOPECANDRO	11	32039609	0.008847	2.31e-08	152291	Aubergine liking || id:ebi-fl187-GCST90094693	TRUE	5.85e-05	0.00120692	184.023
rs11649091	G	T	0.058364	0.434	finngen_R11_L12_ALOPECANDRO	16	53845169	0.008791	3.2e-11	152291	Aubergine liking || id:ebi-fl187-GCST90094693	TRUE	8.12e-07	0.0016735	255.283
rs12189679	A	G	0.051364	0.4702	finngen_R11_L12_ALOPECANDRO	6	98333409	0.00872	3.88e-09	152291	Aubergine liking || id:ebi-fl187-GCST90094693	TRUE	0.000177796	0.00131444	200.439
rs12253527	A	G	-0.064869	0.3219	finngen_R11_L12_ALOPECANDRO	10	21819824	0.009308	3.23e-12	152291	Aubergine liking || id:ebi-fl187-GCST90094693	TRUE	1.55e-07	0.00183704	280.276
rs150236091	G	A	-0.088623	0.7321	finngen_R11_L12_ALOPECANDRO	13	55937827	0.009825	1.95e-19	152291	Aubergine liking || id:ebi-fl187-GCST90094693	TRUE	5.85e-11	0.00308082	470.625
rs4964474	C	A	-0.068316	0.1472	finngen_R11_L12_ALOPECANDRO	12	107022638	0.012283	2.69e-08	152291	Aubergine liking || id:ebi-fl187-GCST90094693	TRUE	9.3e-05	0.00117174	178.652
rs544567	G	T	-0.058852	0.2322	finngen_R11_L12_ALOPECANDRO	8	93501828	0.010345	1.31e-08	152291	Aubergine liking || id:ebi-fl187-GCST90094693	TRUE	0.000102835	0.00123499	188.308
rs73141532	G	T	-0.051894	0.4526	finngen_R11_L12_ALOPECANDRO	3	85652614	0.00888	5.13e-09	152291	Aubergine liking || id:ebi-fl187-GCST90094693	TRUE	0.000764543	0.00133439	203.485
rs7610856	A	C	0.048983	0.4331	finngen_R11_L12_ALOPECANDRO	3	71579022	0.008796	2.58e-08	152291	Aubergine liking || id:ebi-fl187-GCST90094693	TRUE	7.63e-05	0.00117819	179.637
rs9527736	A	G	0.066216	0.7036	finngen_R11_L12_ALOPECANDRO	13	58536148	0.009541	3.96e-12	152291	Aubergine liking || id:ebi-fl187-GCST90094693	TRUE	2.44e-07	0.00182877	279.012
rs113835537	G	A	0.068033	0.1754	finngen_R11_L12_ALOPECANDRO	11	66339639	0.012023	1.54e-08	153095	Avocado liking || id:ebi-fl187-GCST90094694	TRUE	5.04e-05	0.00133888	205.248
rs11632877	A	G	0.053245	0.5581	finngen_R11_L12_ALOPECANDRO	15	47492750	0.00923	8.03e-09	153095	Avocado liking || id:ebi-fl187-GCST90094694	TRUE	0.00024656	0.00139838	214.381
rs11872713	T	C	0.073853	0.1559	finngen_R11_L12_ALOPECANDRO	18	50547541	0.012585	4.43e-09	153095	Avocado liking || id:ebi-fl187-GCST90094694	TRUE	0.000599918	0.00143551	220.082
rs12473014	T	G	-0.056154	0.2807	finngen_R11_L12_ALOPECANDRO	2	236770171	0.010181	3.49e-08	153095	Avocado liking || id:ebi-fl187-GCST90094694	TRUE	0.000183231	0.00127334	195.188
rs150236091	G	A	-0.073188	0.7318	finngen_R11_L12_ALOPECANDRO	13	55937827	0.01032	1.36e-12	153095	Avocado liking || id:ebi-fl187-GCST90094694	TRUE	4.88e-07	0.00210262	322.575
rs1918898	T	C	0.053631	0.3572	finngen_R11_L12_ALOPECANDRO	2	188100639	0.009546	1.95e-08	153095	Avocado liking || id:ebi-fl187-GCST90094694	TRUE	0.00118114	0.00132084	202.478
rs2155290	G	C	0.051384	0.3811	finngen_R11_L12_ALOPECANDRO	11	112851068	0.009399	4.6e-08	153095	Avocado liking || id:ebi-fl187-GCST90094694	TRUE	0.00133065	0.0012455	190.916
rs26431	C	G	-0.060631	0.6901	finngen_R11_L12_ALOPECANDRO	5	102365794	0.009877	8.38e-10	153095	Avocado liking || id:ebi-fl187-GCST90094694	TRUE	8.55e-06	0.00157236	241.097
rs504675	T	C	0.062427	0.3514	finngen_R11_L12_ALOPECANDRO	2	45154689	0.009579	7.24e-11	153095	Avocado liking || id:ebi-fl187-GCST90094694	TRUE	4.9e-06	0.00177645	272.446
rs6912493	G	A	-0.067451	0.1913	finngen_R11_L12_ALOPECANDRO	6	157402041	0.011586	5.87e-09	153095	Avocado liking || id:ebi-fl187-GCST90094694	TRUE	9.39e-06	0.0014077	215.812
rs9537938	A	G	0.056203	0.6851	finngen_R11_L12_ALOPECANDRO	13	58653695	0.009849	1.18e-08	153095	Avocado liking || id:ebi-fl187-GCST90094694	TRUE	0.00061395	0.00136294	208.941
rs10946808	G	A	-0.053403	0.2745	finngen_R11_L12_ALOPECANDRO	6	26233387	0.008825	1.46e-09	158551	Bacon liking || id:ebi-fl187-GCST90094695	TRUE	0.001562	0.0011359	180.301
rs1194320	C	G	0.0467	0.6717	finngen_R11_L12_ALOPECANDRO	7	113878371	0.008411	2.84e-08	158551	Bacon liking || id:ebi-fl187-GCST90094695	TRUE	0.000857309	0.000961856	152.648
rs429358	C	T	-0.09342	0.1486	finngen_R11_L12_ALOPECANDRO	19	45411941	0.011114	4.38e-17	158551	Bacon liking || id:ebi-fl187-GCST90094695	TRUE	1.67e-10	0.00220832	350.902
rs6718656	G	T	-0.046135	0.4529	finngen_R11_L12_ALOPECANDRO	2	206965837	0.007911	5.53e-09	158551	Bacon liking || id:ebi-fl187-GCST90094695	TRUE	7.24e-06	0.00105478	167.41
rs10180557	T	C	-0.049932	0.2196	finngen_R11_L12_ALOPECANDRO	2	61294746	0.009137	4.66e-08	158335	Baked/steamed fish liking || id:ebi-fl187-GCST90094696	TRUE	0.001054	0.00085455	135.419
rs16961150	G	C	0.062473	0.2498	finngen_R11_L12_ALOPECANDRO	16	83681015	0.008782	1.17e-12	158335	Baked/steamed fish liking || id:ebi-fl187-GCST90094696	TRUE	6.24e-07	0.0014628	231.948
rs1724417	G	A	-0.060341	0.1726	finngen_R11_L12_ALOPECANDRO	17	43672118	0.01077	2.13e-08	158335	Baked/steamed fish liking || id:ebi-fl187-GCST90094696	TRUE	0.000146778	0.00103995	164.829
rs2110529	C	T	-0.052877	0.4717	finngen_R11_L12_ALOPECANDRO	2	59497127	0.007596	3.42e-12	158335	Baked/steamed fish liking || id:ebi-fl187-GCST90094696	TRUE	3.22e-06	0.00139351	220.947
rs3105049	T	C	-0.064056	0.7284	finngen_R11_L12_ALOPECANDRO	13	55941509	0.008533	6.17e-14	158335	Baked/steamed fish liking || id:ebi-fl187-GCST90094696	TRUE	9.13e-08	0.00162349	257.47
rs3106840	A	G	-0.055211	0.2173	finngen_R11_L12_ALOPECANDRO	2	44858586	0.009207	2.03e-09	158335	Baked/steamed fish liking || id:ebi-fl187-GCST90094696	TRUE	1.03e-05	0.0010369	164.346
rs78947682	G	A	0.050756	0.2512	finngen_R11_L12_ALOPECANDRO	5	87857225	0.008903	1.22e-08	158335	Baked/steamed fish liking || id:ebi-fl187-GCST90094696	TRUE	0.000146008	0.000969148	153.597
rs3759584	C	T	-0.050367	0.3667	finngen_R11_L12_ALOPECANDRO	14	103990799	0.008615	5.07e-09	158387	BBQ/grilled meat liking || id:ebi-fl187-GCST90094698	TRUE	0.000476535	0.00117826	186.839
rs429358	C	T	-0.10406	0.1486	finngen_R11_L12_ALOPECANDRO	19	45411941	0.011659	4.58e-19	158387	BBQ/grilled meat liking || id:ebi-fl187-GCST90094698	TRUE	1.09e-11	0.00274	435.167
rs6424510	T	G	-0.049456	0.4974	finngen_R11_L12_ALOPECANDRO	1	73554714	0.008275	2.3e-09	158387	BBQ/grilled meat liking || id:ebi-fl187-GCST90094698	TRUE	0.000167498	0.00122291	193.929
rs76395182	G	T	-0.059387	0.3528	finngen_R11_L12_ALOPECANDRO	3	85547337	0.008756	1.22e-11	158387	BBQ/grilled meat liking || id:ebi-fl187-GCST90094698	TRUE	4.09e-06	0.00161057	255.502
rs10233107	T	C	-0.106715	0.3177	finngen_R11_L12_ALOPECANDRO	7	122617043	0.0134252	1.88e-15	159014	Beans liking || id:ebi-fl187-GCST90094699	TRUE	3.69e-09	0.0049371	788.956
rs10760399	G	C	-0.0722734	0.3835	finngen_R11_L12_ALOPECANDRO	9	128493296	0.0128549	1.89e-08	159014	Beans liking || id:ebi-fl187-GCST90094699	TRUE	8.36e-05	0.00246993	393.723
rs12447114	G	T	-0.0908117	0.2237	finngen_R11_L12_ALOPECANDRO	16	12842289	0.0149993	1.41e-09	159014	Beans liking || id:ebi-fl187-GCST90094699	TRUE	0.000157053	0.00286424	456.758
rs1572198	T	C	-0.0876538	0.2595	finngen_R11_L12_ALOPECANDRO	13	58330048	0.0142589	7.88e-10	159014	Beans liking || id:ebi-fl187-GCST90094699	TRUE	8.77e-06	0.0029528	470.922
rs2287922	A	G	-0.0943713	0.4646	finngen_R11_L12_ALOPECANDRO	19	49232226	0.0125326	5.07e-14	159014	Beans liking || id:ebi-fl187-GCST90094699	TRUE	7.69e-09	0.00443065	707.664
rs2904789	T	C	-0.0693828	0.4293	finngen_R11_L12_ALOPECANDRO	6	31452432	0.012628	3.92e-08	159014	Beans liking || id:ebi-fl187-GCST90094699	TRUE	0.00128245	0.00235886	375.975
rs4535826	G	A	0.084924	0.2191	finngen_R11_L12_ALOPECANDRO	9	86556831	0.0151112	1.91e-08	159014	Beans liking || id:ebi-fl187-GCST90094699	TRUE	6.41e-05	0.00246791	393.399
rs933738	G	A	0.100686	0.1728	finngen_R11_L12_ALOPECANDRO	12	49943122	0.0165326	1.13e-09	159014	Beans liking || id:ebi-fl187-GCST90094699	TRUE	1.08e-05	0.00289819	462.187
rs9611875	G	A	-0.223656	0.0393	finngen_R11_L12_ALOPECANDRO	22	43153807	0.0321683	3.58e-12	159014	Beans liking || id:ebi-fl187-GCST90094699	TRUE	1.05e-05	0.00377721	602.901
rs2991927	G	A	0.050262	0.6421	finngen_R11_L12_ALOPECANDRO	10	86598574	0.00905	2.82e-08	158442	Beef/steak liking || id:ebi-fl187-GCST90094700	TRUE	1.9e-05	0.00116111	184.18
rs429358	C	T	-0.099563	0.1486	finngen_R11_L12_ALOPECANDRO	19	45411941	0.012251	4.5e-16	158442	Beef/steak liking || id:ebi-fl187-GCST90094700	TRUE	6.69e-10	0.00250829	398.413
rs62250717	G	C	-0.049264	0.3699	finngen_R11_L12_ALOPECANDRO	3	85521990	0.008984	4.2e-08	158442	Beef/steak liking || id:ebi-fl187-GCST90094700	TRUE	0.000319811	0.00113131	179.448
rs913264	T	C	-0.056049	0.3028	finngen_R11_L12_ALOPECANDRO	9	131944138	0.009451	3.04e-09	158442	Beef/steak liking || id:ebi-fl187-GCST90094700	TRUE	0.000121675	0.00132641	210.436
rs9393688	T	A	-0.058879	0.264	finngen_R11_L12_ALOPECANDRO	6	26207174	0.009896	2.72e-09	158442	Beef/steak liking || id:ebi-fl187-GCST90094700	TRUE	0.00229412	0.0013472	213.739
rs10462334	T	G	-0.0838967	0.3649	finngen_R11_L12_ALOPECANDRO	5	87915481	0.0153784	4.88e-08	156030	Beer liking || id:ebi-fl187-GCST90094701	TRUE	0.00121116	0.00326239	510.691
rs10772372	G	T	-0.082655	0.4134	finngen_R11_L12_ALOPECANDRO	12	11026758	0.0150336	3.84e-08	156030	Beer liking || id:ebi-fl187-GCST90094701	TRUE	0.000365136	0.00331346	518.712
rs1229984	C	T	0.328492	0.0255	finngen_R11_L12_ALOPECANDRO	4	100239319	0.0469631	2.66e-12	156030	Beer liking || id:ebi-fl187-GCST90094701	TRUE	1.02e-06	0.00536291	841.278
rs12531914	A	G	-0.0997738	0.2684	finngen_R11_L12_ALOPECANDRO	7	69014936	0.0167067	2.34e-09	156030	Beer liking || id:ebi-fl187-GCST90094701	TRUE	0.000260364	0.00390948	612.385
rs13201294	T	A	-0.132746	0.1302	finngen_R11_L12_ALOPECANDRO	6	27556141	0.021999	1.6e-09	156030	Beer liking || id:ebi-fl187-GCST90094701	TRUE	0.000136872	0.0039912	625.236
rs2234233	A	G	-0.177208	0.1675	finngen_R11_L12_ALOPECANDRO	5	9629529	0.0198252	3.94e-19	156030	Beer liking || id:ebi-fl187-GCST90094701	TRUE	2.7e-11	0.00875781	1378.54
rs56072903	C	T	-0.10504	0.2032	finngen_R11_L12_ALOPECANDRO	17	44013966	0.0183985	1.14e-08	156030	Beer liking || id:ebi-fl187-GCST90094701	TRUE	1.45e-05	0.00357281	559.459
rs9611875	G	A	-0.31783	0.0393	finngen_R11_L12_ALOPECANDRO	22	43153807	0.0381002	7.31e-17	156030	Beer liking || id:ebi-fl187-GCST90094701	TRUE	3.48e-08	0.00762784	1199.31
rs993136	C	T	-0.123494	0.3794	finngen_R11_L12_ALOPECANDRO	3	85499333	0.0152568	5.76e-16	156030	Beer liking || id:ebi-fl187-GCST90094701	TRUE	2.67e-08	0.00718173	1128.66
rs1053578	C	T	-0.091112	0.0645	finngen_R11_L12_ALOPECANDRO	17	43221285	0.016513	3.46e-08	159342	Beetroot liking || id:ebi-fl187-GCST90094702	TRUE	3.89e-05	0.00100181	159.788
rs11710277	G	A	-0.085274	0.0781	finngen_R11_L12_ALOPECANDRO	3	50199747	0.01479	8.19e-09	159342	Beetroot liking || id:ebi-fl187-GCST90094702	TRUE	2.1e-05	0.00104712	167.024
rs12458015	C	T	0.045769	0.3346	finngen_R11_L12_ALOPECANDRO	18	53305735	0.008383	4.8e-08	159342	Beetroot liking || id:ebi-fl187-GCST90094702	TRUE	0.00190663	0.000932785	148.769
rs6664698	A	G	0.065053	0.1307	finngen_R11_L12_ALOPECANDRO	1	67089418	0.011759	3.18e-08	159342	Beetroot liking || id:ebi-fl187-GCST90094702	TRUE	2.2e-05	0.000961634	153.374
rs73034263	G	C	-0.05408	0.2034	finngen_R11_L12_ALOPECANDRO	11	133808038	0.009866	4.24e-08	159342	Beetroot liking || id:ebi-fl187-GCST90094702	TRUE	3.45e-05	0.000947752	151.158
rs983236	T	C	0.04662	0.5862	finngen_R11_L12_ALOPECANDRO	8	35024942	0.008065	7.49e-09	159342	Beetroot liking || id:ebi-fl187-GCST90094702	TRUE	0.000188887	0.00105441	168.188
rs11665326	G	A	-0.049836	0.4741	finngen_R11_L12_ALOPECANDRO	18	50907494	0.008618	7.38e-09	142261	Bell pepper liking || id:ebi-fl187-GCST90094703	TRUE	2.37e-05	0.00123848	176.404
rs12356048	A	G	-0.04404	0.6855	finngen_R11_L12_ALOPECANDRO	10	21210283	0.00725	1.27e-09	159527	Biscuits liking || id:ebi-fl187-GCST90094704	TRUE	0.000427551	0.000836282	133.52
rs1520919	A	G	0.057857	0.3015	finngen_R11_L12_ALOPECANDRO	8	64696606	0.00735	3.56e-15	159527	Biscuits liking || id:ebi-fl187-GCST90094704	TRUE	7.07e-09	0.00140992	225.236
rs16896322	G	A	0.059446	0.1094	finngen_R11_L12_ALOPECANDRO	6	43150520	0.010826	4.02e-08	159527	Biscuits liking || id:ebi-fl187-GCST90094704	TRUE	6.22e-05	0.000688613	109.927
rs206272	A	G	0.043169	0.303	finngen_R11_L12_ALOPECANDRO	3	162627265	0.007335	4e-09	159527	Biscuits liking || id:ebi-fl187-GCST90094704	TRUE	9.87e-05	0.000787135	125.667
rs2933170	G	A	-0.042744	0.2708	finngen_R11_L12_ALOPECANDRO	11	29135383	0.007615	2e-08	159527	Biscuits liking || id:ebi-fl187-GCST90094704	TRUE	7.64e-05	0.000721565	115.191
rs4730110	C	T	0.038959	0.5805	finngen_R11_L12_ALOPECANDRO	7	77832149	0.006838	1.25e-08	159527	Biscuits liking || id:ebi-fl187-GCST90094704	TRUE	0.000325183	0.00073923	118.013
rs504675	T	C	-0.040357	0.3508	finngen_R11_L12_ALOPECANDRO	2	45154689	0.007067	1.16e-08	159527	Biscuits liking || id:ebi-fl187-GCST90094704	TRUE	9.8e-05	0.000741832	118.429
rs7080275	C	T	-0.038839	0.3981	finngen_R11_L12_ALOPECANDRO	10	99089538	0.006879	1.66e-08	159527	Biscuits liking || id:ebi-fl187-GCST90094704	TRUE	5.3e-05	0.000722907	115.405
rs838133	G	A	-0.071645	0.5493	finngen_R11_L12_ALOPECANDRO	19	49259529	0.006966	8.71e-25	159527	Biscuits liking || id:ebi-fl187-GCST90094704	TRUE	1.67e-15	0.00254155	406.474
rs112065280	C	T	-0.09575	0.17	finngen_R11_L12_ALOPECANDRO	5	9633586	0.012222	4.82e-15	155103	Bitter ale liking || id:ebi-fl187-GCST90094705	TRUE	1.9e-08	0.00258723	402.322
rs1229984	C	T	0.168892	0.9745	finngen_R11_L12_ALOPECANDRO	4	100239319	0.028932	5.33e-09	155103	Bitter ale liking || id:ebi-fl187-GCST90094705	TRUE	6.53e-05	0.00141765	220.192
rs2163971	C	T	-0.06151	0.5525	finngen_R11_L12_ALOPECANDRO	3	85428726	0.009289	3.59e-11	155103	Bitter ale liking || id:ebi-fl187-GCST90094705	TRUE	9.1e-06	0.00187088	290.72
rs9611875	G	A	-0.187092	0.0394	finngen_R11_L12_ALOPECANDRO	22	43153807	0.023679	2.83e-15	155103	Bitter ale liking || id:ebi-fl187-GCST90094705	TRUE	2.21e-07	0.00264959	412.046
rs10511014	G	A	0.048922	0.5699	finngen_R11_L12_ALOPECANDRO	3	71211110	0.0076	1.25e-10	157485	F-bitter food liking (derived food-liking factor) || id:ebi-fl187-GCST90094706	TRUE	1.93e-05	0.00117329	184.991
rs2163971	C	T	-0.050469	0.5527	finngen_R11_L12_ALOPECANDRO	3	85428726	0.007611	3.37e-11	157485	F-bitter food liking (derived food-liking factor) || id:ebi-fl187-GCST90094706	TRUE	9.6e-06	0.00125941	198.586
rs2183271	C	T	-0.042965	0.3604	finngen_R11_L12_ALOPECANDRO	10	21957229	0.007853	4.5e-08	157485	F-bitter food liking (derived food-liking factor) || id:ebi-fl187-GCST90094706	TRUE	3.94e-05	0.000851046	134.139
rs3129119	G	A	-0.047721	0.2782	finngen_R11_L12_ALOPECANDRO	6	29102861	0.008412	1.43e-08	157485	F-bitter food liking (derived food-liking factor) || id:ebi-fl187-GCST90094706	TRUE	0.000401086	0.000914583	144.163
rs504675	T	C	0.053752	0.3508	finngen_R11_L12_ALOPECANDRO	2	45154689	0.007904	1.06e-11	157485	F-bitter food liking (derived food-liking factor) || id:ebi-fl187-GCST90094706	TRUE	1.96e-06	0.001316	207.521
rs6882046	G	A	0.047392	0.2673	finngen_R11_L12_ALOPECANDRO	5	87968864	0.008598	3.58e-08	157485	F-bitter food liking (derived food-liking factor) || id:ebi-fl187-GCST90094706	TRUE	0.000201727	0.000879762	138.67
rs10742213	T	G	0.073044	0.2887	finngen_R11_L12_ALOPECANDRO	11	29083746	0.011904	8.51e-10	156251	Black olive liking || id:ebi-fl187-GCST90094707	TRUE	0.000365575	0.00219128	343.138
rs11859365	C	A	0.071639	0.2535	finngen_R11_L12_ALOPECANDRO	16	83683945	0.012315	6.02e-09	156251	Black olive liking || id:ebi-fl187-GCST90094707	TRUE	4.15e-05	0.00194239	304.087
rs11861627	C	A	-0.093778	0.1806	finngen_R11_L12_ALOPECANDRO	16	12793139	0.014303	5.56e-11	156251	Black olive liking || id:ebi-fl187-GCST90094707	TRUE	4.43e-07	0.00260283	407.751
rs12665383	T	C	0.066443	0.3526	finngen_R11_L12_ALOPECANDRO	6	140561696	0.011186	2.88e-09	156251	Black olive liking || id:ebi-fl187-GCST90094707	TRUE	6.93e-05	0.0020155	315.556
rs12716979	G	T	0.068654	0.3768	finngen_R11_L12_ALOPECANDRO	16	31011821	0.011138	7.14e-10	156251	Black olive liking || id:ebi-fl187-GCST90094707	TRUE	0.00123205	0.0022136	346.641
rs12773105	T	C	0.062019	0.5018	finngen_R11_L12_ALOPECANDRO	10	118025315	0.01074	7.76e-09	156251	Black olive liking || id:ebi-fl187-GCST90094707	TRUE	6.77e-05	0.00192315	301.07
rs1364351	A	G	-0.070484	0.2448	finngen_R11_L12_ALOPECANDRO	16	61037218	0.012511	1.79e-08	156251	Black olive liking || id:ebi-fl187-GCST90094707	TRUE	3.97e-05	0.0018369	287.541
rs1545717	T	C	-0.067048	0.3549	finngen_R11_L12_ALOPECANDRO	17	2295405	0.011206	2.22e-09	156251	Black olive liking || id:ebi-fl187-GCST90094707	TRUE	3.9e-06	0.00205842	322.29
rs2119437	C	T	-0.06575	0.5595	finngen_R11_L12_ALOPECANDRO	4	65798200	0.010818	1.25e-09	156251	Black olive liking || id:ebi-fl187-GCST90094707	TRUE	9.47e-06	0.00213092	333.665
rs2183271	C	T	-0.063939	0.3601	finngen_R11_L12_ALOPECANDRO	10	21957229	0.01118	1.09e-08	156251	Black olive liking || id:ebi-fl187-GCST90094707	TRUE	1.63e-05	0.00188407	294.94
rs2532387	T	G	-0.105387	0.2168	finngen_R11_L12_ALOPECANDRO	17	44313522	0.013058	7.15e-16	156251	Black olive liking || id:ebi-fl187-GCST90094707	TRUE	4.29e-10	0.00377169	591.554
rs303754	T	G	-0.067883	0.5293	finngen_R11_L12_ALOPECANDRO	18	21076764	0.010824	3.61e-10	156251	Black olive liking || id:ebi-fl187-GCST90094707	TRUE	9.17e-06	0.00229614	359.595
rs307587	A	T	0.068991	0.7464	finngen_R11_L12_ALOPECANDRO	3	12110121	0.012339	2.28e-08	156251	Black olive liking || id:ebi-fl187-GCST90094707	TRUE	9.11e-05	0.00180192	282.057
rs3124402	G	A	-0.100513	0.7328	finngen_R11_L12_ALOPECANDRO	13	55975115	0.012115	1.12e-16	156251	Black olive liking || id:ebi-fl187-GCST90094707	TRUE	2.83e-09	0.00395636	620.634
rs3130048	C	T	-0.076441	0.2802	finngen_R11_L12_ALOPECANDRO	6	31613739	0.011915	1.43e-10	156251	Black olive liking || id:ebi-fl187-GCST90094707	TRUE	2.55e-06	0.00235702	369.152
rs35207189	G	T	-0.069718	0.3839	finngen_R11_L12_ALOPECANDRO	13	58416695	0.012164	1e-08	156251	Black olive liking || id:ebi-fl187-GCST90094707	TRUE	0.000607771	0.00229927	360.086
rs59309762	T	C	-0.069466	0.3283	finngen_R11_L12_ALOPECANDRO	8	64669495	0.011426	1.24e-09	156251	Black olive liking || id:ebi-fl187-GCST90094707	TRUE	6.05e-06	0.00212824	333.245
rs61949928	A	C	0.122997	0.0634	finngen_R11_L12_ALOPECANDRO	13	64949973	0.022167	2.9e-08	156251	Black olive liking || id:ebi-fl187-GCST90094707	TRUE	2.37e-05	0.00179665	281.229
rs62263063	G	A	0.059753	0.533	finngen_R11_L12_ALOPECANDRO	3	115182229	0.010739	2.66e-08	156251	Black olive liking || id:ebi-fl187-GCST90094707	TRUE	0.000231072	0.00177743	278.217
rs74696461	A	G	0.143684	0.1088	finngen_R11_L12_ALOPECANDRO	2	45121375	0.017604	3.38e-16	156251	Black olive liking || id:ebi-fl187-GCST90094707	TRUE	9.72e-09	0.0040036	628.073
rs7709884	A	G	0.081297	0.1768	finngen_R11_L12_ALOPECANDRO	5	153054326	0.014204	1.06e-08	156251	Black olive liking || id:ebi-fl187-GCST90094707	TRUE	3.97e-05	0.00192383	301.176
rs9590856	T	C	-0.06074	0.4848	finngen_R11_L12_ALOPECANDRO	13	45367505	0.010749	1.62e-08	156251	Black olive liking || id:ebi-fl187-GCST90094707	TRUE	0.000411683	0.00184297	288.494
rs10246665	T	C	0.044089	0.5648	finngen_R11_L12_ALOPECANDRO	7	133370755	0.00709	5.06e-10	158772	Black pepper liking || id:ebi-fl187-GCST90094708	TRUE	2.5e-06	0.000955595	151.865
rs13056300	C	T	-0.049482	0.2732	finngen_R11_L12_ALOPECANDRO	22	41408754	0.007926	4.33e-10	158772	Black pepper liking || id:ebi-fl187-GCST90094708	TRUE	4.69e-06	0.000972344	154.529
rs224536	G	A	0.065172	0.3504	finngen_R11_L12_ALOPECANDRO	17	3487180	0.007333	6.47e-19	158772	Black pepper liking || id:ebi-fl187-GCST90094708	TRUE	3.81e-10	0.00193358	307.589
rs6066836	G	A	0.041353	0.4475	finngen_R11_L12_ALOPECANDRO	20	47356483	0.007094	5.59e-09	158772	Black pepper liking || id:ebi-fl187-GCST90094708	TRUE	0.00145616	0.000845609	134.371
rs6747171	G	A	0.042205	0.3108	finngen_R11_L12_ALOPECANDRO	2	145819888	0.00758	2.6e-08	158772	Black pepper liking || id:ebi-fl187-GCST90094708	TRUE	0.000213455	0.000763105	121.251
rs6978919	C	T	-0.048277	0.2001	finngen_R11_L12_ALOPECANDRO	7	69735671	0.008761	3.6e-08	158772	Black pepper liking || id:ebi-fl187-GCST90094708	TRUE	0.000315845	0.000746094	118.546
rs7568987	G	A	0.046687	0.3061	finngen_R11_L12_ALOPECANDRO	2	45154229	0.007643	1.02e-09	158772	Black pepper liking || id:ebi-fl187-GCST90094708	TRUE	4.26e-05	0.000925939	147.148
rs7619139	A	T	0.040325	0.5889	finngen_R11_L12_ALOPECANDRO	3	25110415	0.007159	1.8e-08	158772	Black pepper liking || id:ebi-fl187-GCST90094708	TRUE	3.44e-05	0.00078735	125.106
rs10195287	T	C	-0.060584	0.4235	finngen_R11_L12_ALOPECANDRO	2	160461478	0.010537	9e-09	157457	Blue cheese liking || id:ebi-fl187-GCST90094709	TRUE	0.000287165	0.00179225	282.705
rs1123321	G	C	0.072562	0.2579	finngen_R11_L12_ALOPECANDRO	16	83677410	0.011938	1.25e-09	157457	Blue cheese liking || id:ebi-fl187-GCST90094709	TRUE	4.51e-05	0.00201541	317.976
rs11861627	C	A	-0.084959	0.1805	finngen_R11_L12_ALOPECANDRO	16	12793139	0.013864	8.97e-10	157457	Blue cheese liking || id:ebi-fl187-GCST90094709	TRUE	2.5e-06	0.00213538	336.946
rs12413585	A	G	0.057353	0.4775	finngen_R11_L12_ALOPECANDRO	10	118016664	0.01043	3.85e-08	157457	Blue cheese liking || id:ebi-fl187-GCST90094709	TRUE	0.000205461	0.00164135	258.864
rs1392262	A	G	-0.057073	0.5269	finngen_R11_L12_ALOPECANDRO	3	115142521	0.010418	4.32e-08	157457	Blue cheese liking || id:ebi-fl187-GCST90094709	TRUE	0.000174756	0.00162395	256.115
rs1482782	G	C	0.067497	0.3957	finngen_R11_L12_ALOPECANDRO	11	7941115	0.010618	2.08e-10	157457	Blue cheese liking || id:ebi-fl187-GCST90094709	TRUE	3.72e-06	0.0021788	343.812
rs1989097	G	A	0.087824	0.1476	finngen_R11_L12_ALOPECANDRO	18	1860310	0.014683	2.24e-09	157457	Blue cheese liking || id:ebi-fl187-GCST90094709	TRUE	1.83e-05	0.00194082	306.187
rs3105065	G	A	-0.105146	0.7371	finngen_R11_L12_ALOPECANDRO	13	55993394	0.0119	1.03e-18	157457	Blue cheese liking || id:ebi-fl187-GCST90094709	TRUE	3.08e-10	0.00428482	677.569
rs368033883	G	A	-0.075072	0.2196	finngen_R11_L12_ALOPECANDRO	7	74331625	0.013459	2.45e-08	157457	Blue cheese liking || id:ebi-fl187-GCST90094709	TRUE	1.45e-05	0.00193168	304.742
rs504675	T	C	0.096739	0.351	finngen_R11_L12_ALOPECANDRO	2	45154689	0.010902	7.31e-19	157457	Blue cheese liking || id:ebi-fl187-GCST90094709	TRUE	1.89e-10	0.00426368	674.213
rs55872725	T	C	0.086299	0.4049	finngen_R11_L12_ALOPECANDRO	16	53809123	0.0106	3.99e-16	157457	Blue cheese liking || id:ebi-fl187-GCST90094709	TRUE	3.63e-10	0.00358905	567.149
rs56114278	T	A	-0.068334	0.2814	finngen_R11_L12_ALOPECANDRO	4	152969869	0.011555	3.38e-09	157457	Blue cheese liking || id:ebi-fl187-GCST90094709	TRUE	0.000259658	0.00188849	297.915
rs58125993	T	A	0.065258	0.2868	finngen_R11_L12_ALOPECANDRO	5	124966656	0.011966	4.96e-08	157457	Blue cheese liking || id:ebi-fl187-GCST90094709	TRUE	0.000285869	0.00174216	274.791
rs6576291	A	G	0.059284	0.6337	finngen_R11_L12_ALOPECANDRO	14	29827888	0.010781	3.84e-08	157457	Blue cheese liking || id:ebi-fl187-GCST90094709	TRUE	4.28e-05	0.00163164	257.331
rs687113	G	A	-0.067469	0.3426	finngen_R11_L12_ALOPECANDRO	18	40947453	0.010934	6.87e-10	157457	Blue cheese liking || id:ebi-fl187-GCST90094709	TRUE	2.47e-05	0.00205048	323.522
rs9923688	C	T	0.060302	0.3585	finngen_R11_L12_ALOPECANDRO	16	73628767	0.010937	3.53e-08	157457	Blue cheese liking || id:ebi-fl187-GCST90094709	TRUE	3.88e-05	0.00167255	263.793
rs10233107	T	C	-0.106707	0.3177	finngen_R11_L12_ALOPECANDRO	7	122617043	0.008888	3.67e-33	158921	Broad bean liking || id:ebi-fl187-GCST90094711	TRUE	1.45e-19	0.00493638	788.376
rs113248443	G	A	0.109761	0.0489	finngen_R11_L12_ALOPECANDRO	10	66102542	0.019871	3.35e-08	158921	Broad bean liking || id:ebi-fl187-GCST90094711	TRUE	0.00060595	0.00112063	178.289
rs11861627	C	A	-0.072364	0.1806	finngen_R11_L12_ALOPECANDRO	16	12793139	0.011035	5.52e-11	158921	Broad bean liking || id:ebi-fl187-GCST90094711	TRUE	4.83e-07	0.00154985	246.682
rs199442	A	G	-0.058673	0.2365	finngen_R11_L12_ALOPECANDRO	17	44820122	0.00972	1.6e-09	158921	Broad bean liking || id:ebi-fl187-GCST90094711	TRUE	0.000152652	0.00124322	197.817
rs4988235	A	G	-0.057436	0.7425	finngen_R11_L12_ALOPECANDRO	2	136608646	0.009488	1.44e-09	158921	Broad bean liking || id:ebi-fl187-GCST90094711	TRUE	1.22e-05	0.00126146	200.723
rs507711	T	C	-0.055364	0.5322	finngen_R11_L12_ALOPECANDRO	19	49208564	0.008296	2.53e-11	158921	Broad bean liking || id:ebi-fl187-GCST90094711	TRUE	3.14e-07	0.00152623	242.918
rs512445	C	T	0.05029	0.5758	finngen_R11_L12_ALOPECANDRO	9	128329179	0.00837	1.9e-09	158921	Broad bean liking || id:ebi-fl187-GCST90094711	TRUE	1.06e-05	0.00123548	196.584
rs76441829	T	C	-0.064661	0.1664	finngen_R11_L12_ALOPECANDRO	4	136135472	0.011258	9.32e-09	158921	Broad bean liking || id:ebi-fl187-GCST90094711	TRUE	1.63e-05	0.00115991	184.546
rs9349956	C	A	0.058059	0.1864	finngen_R11_L12_ALOPECANDRO	6	14718260	0.010623	4.64e-08	158921	Broad bean liking || id:ebi-fl187-GCST90094711	TRUE	0.000153066	0.00102241	162.647
rs9611875	G	A	-0.217357	0.0393	finngen_R11_L12_ALOPECANDRO	22	43153807	0.02131	2.11e-24	158921	Broad bean liking || id:ebi-fl187-GCST90094711	TRUE	4.24e-12	0.00356745	568.965
rs9954833	T	C	-0.050857	0.3455	finngen_R11_L12_ALOPECANDRO	18	40810376	0.008699	5.06e-09	158921	Broad bean liking || id:ebi-fl187-GCST90094711	TRUE	0.000104141	0.00116974	186.112
rs1017679	T	C	0.038152	0.7391	finngen_R11_L12_ALOPECANDRO	15	51968419	0.006946	3.97e-08	159414	Broccoli liking || id:ebi-fl187-GCST90094712	TRUE	0.00247318	0.000561361	89.5379
rs11749582	T	A	-0.039951	0.3053	finngen_R11_L12_ALOPECANDRO	5	164700979	0.00666	2e-09	159414	Broccoli liking || id:ebi-fl187-GCST90094712	TRUE	1.61e-05	0.000677032	108
rs13384513	A	T	0.043671	0.1841	finngen_R11_L12_ALOPECANDRO	2	59618215	0.007946	3.91e-08	159414	Broccoli liking || id:ebi-fl187-GCST90094712	TRUE	0.00333597	0.000572937	91.3854
rs501964	T	C	-0.049187	0.344	finngen_R11_L12_ALOPECANDRO	2	45138941	0.006448	2.43e-14	159414	Broccoli liking || id:ebi-fl187-GCST90094712	TRUE	1.61e-08	0.00109193	174.256
rs71516748	G	A	-0.041457	0.2225	finngen_R11_L12_ALOPECANDRO	8	125542181	0.007345	1.68e-08	159414	Broccoli liking || id:ebi-fl187-GCST90094712	TRUE	0.00067405	0.000594643	94.8496
rs13107325	T	C	0.095518	0.0726	finngen_R11_L12_ALOPECANDRO	4	103188709	0.015769	1.41e-09	159493	Brussel sprout liking || id:ebi-fl187-GCST90094714	TRUE	4.06e-06	0.00122858	196.189
rs13377865	C	G	-0.057977	0.1925	finngen_R11_L12_ALOPECANDRO	12	107724173	0.010493	3.31e-08	159493	Brussel sprout liking || id:ebi-fl187-GCST90094714	TRUE	0.000129519	0.001045	166.842
rs2186709	G	A	-0.050253	0.6159	finngen_R11_L12_ALOPECANDRO	11	112843616	0.008403	2.25e-09	159493	Brussel sprout liking || id:ebi-fl187-GCST90094714	TRUE	0.000331307	0.00119484	190.794
rs2532395	T	C	-0.098893	0.2126	finngen_R11_L12_ALOPECANDRO	17	44307193	0.010091	1.2e-22	159493	Brussel sprout liking || id:ebi-fl187-GCST90094714	TRUE	8.12e-14	0.00327431	523.938
rs73193539	C	T	0.084008	0.2515	finngen_R11_L12_ALOPECANDRO	13	56140417	0.009575	1.8e-18	159493	Brussel sprout liking || id:ebi-fl187-GCST90094714	TRUE	1.27e-10	0.00265706	424.906
rs814573	T	A	-0.080178	0.1806	finngen_R11_L12_ALOPECANDRO	19	45424351	0.011265	1.13e-12	158435	Burger liking || id:ebi-fl187-GCST90094715	TRUE	3.91e-07	0.00190263	302.014
rs11130227	G	A	-0.059081	0.5107	finngen_R11_L12_ALOPECANDRO	3	49993319	0.009345	2.6e-10	154046	F-burn/spicy liking (derived food-liking factor) || id:ebi-fl187-GCST90094716	TRUE	9.21e-06	0.00174448	269.197
rs11664776	C	T	0.05952	0.4032	finngen_R11_L12_ALOPECANDRO	18	50797415	0.009341	1.89e-10	154046	F-burn/spicy liking (derived food-liking factor) || id:ebi-fl187-GCST90094716	TRUE	7.33e-06	0.00170492	263.082
rs117333488	C	T	0.129367	0.0497	finngen_R11_L12_ALOPECANDRO	14	38042645	0.021559	1.98e-09	154046	F-burn/spicy liking (derived food-liking factor) || id:ebi-fl187-GCST90094716	TRUE	5.78e-06	0.00158086	243.908
rs12179134	G	A	-0.072926	0.2019	finngen_R11_L12_ALOPECANDRO	6	27675469	0.011402	1.62e-10	154046	F-burn/spicy liking (derived food-liking factor) || id:ebi-fl187-GCST90094716	TRUE	4.25e-06	0.00171391	264.471
rs13056300	C	T	-0.05902	0.2735	finngen_R11_L12_ALOPECANDRO	22	41408754	0.010326	1.11e-08	154046	F-burn/spicy liking (derived food-liking factor) || id:ebi-fl187-GCST90094716	TRUE	2.7e-05	0.00138427	213.534
rs2029130	A	T	-0.078781	0.628	finngen_R11_L12_ALOPECANDRO	3	85644047	0.009502	1.17e-16	154046	F-burn/spicy liking (derived food-liking factor) || id:ebi-fl187-GCST90094716	TRUE	9.2e-09	0.00289985	448.004
rs2236295	T	G	0.051153	0.3991	finngen_R11_L12_ALOPECANDRO	10	64564892	0.009365	4.74e-08	154046	F-burn/spicy liking (derived food-liking factor) || id:ebi-fl187-GCST90094716	TRUE	3.88e-05	0.00125504	193.574
rs224537	A	G	0.079111	0.3502	finngen_R11_L12_ALOPECANDRO	17	3487202	0.009557	1.31e-16	154046	F-burn/spicy liking (derived food-liking factor) || id:ebi-fl187-GCST90094716	TRUE	5.49e-09	0.00284839	440.031
rs3986599	G	A	0.053807	0.6512	finngen_R11_L12_ALOPECANDRO	11	2439542	0.009592	2.04e-08	154046	F-burn/spicy liking (derived food-liking factor) || id:ebi-fl187-GCST90094716	TRUE	7.54e-05	0.00131522	202.869
rs504675	T	C	0.079074	0.351	finngen_R11_L12_ALOPECANDRO	2	45154689	0.009594	1.75e-16	154046	F-burn/spicy liking (derived food-liking factor) || id:ebi-fl187-GCST90094716	TRUE	3.42e-09	0.00284872	440.081
rs55852693	C	A	0.057982	0.3062	finngen_R11_L12_ALOPECANDRO	8	8175136	0.009927	5.24e-09	154046	F-burn/spicy liking (derived food-liking factor) || id:ebi-fl187-GCST90094716	TRUE	0.000619017	0.00142842	220.354
rs6944645	C	T	-0.064334	0.3398	finngen_R11_L12_ALOPECANDRO	7	69016081	0.009597	2.07e-11	154046	F-burn/spicy liking (derived food-liking factor) || id:ebi-fl187-GCST90094716	TRUE	7.95e-05	0.00185699	286.591
rs790561	G	A	0.057817	0.7016	finngen_R11_L12_ALOPECANDRO	8	64618026	0.01001	7.71e-09	154046	F-burn/spicy liking (derived food-liking factor) || id:ebi-fl187-GCST90094716	TRUE	6.85e-05	0.00139968	215.915
rs12602513	G	A	-0.042834	0.3729	finngen_R11_L12_ALOPECANDRO	17	38159744	0.007824	4.41e-08	159364	Adding butter to bread liking || id:ebi-fl187-GCST90094717	TRUE	0.000785249	0.000858097	136.866
rs2368062	C	T	-0.047369	0.3727	finngen_R11_L12_ALOPECANDRO	7	143696115	0.007822	1.42e-09	159364	Adding butter to bread liking || id:ebi-fl187-GCST90094717	TRUE	3.88e-05	0.00104919	167.376
rs429358	C	T	-0.123306	0.1486	finngen_R11_L12_ALOPECANDRO	19	45411941	0.010674	7.91e-31	159364	Adding butter to bread liking || id:ebi-fl187-GCST90094717	TRUE	1.1e-18	0.00384725	615.474
rs2937339	C	T	-0.074741	0.7239	finngen_R11_L12_ALOPECANDRO	13	55999578	0.008949	6.88e-17	148949	Butternut squash liking || id:ebi-fl187-GCST90094718	TRUE	1.86e-09	0.00223302	333.346
rs4617401	T	A	0.051388	0.702	finngen_R11_L12_ALOPECANDRO	1	10636955	0.008754	4.38e-09	148949	Butternut squash liking || id:ebi-fl187-GCST90094718	TRUE	3.15e-05	0.00110486	164.747
rs55872725	T	C	0.057965	0.4053	finngen_R11_L12_ALOPECANDRO	16	53809123	0.008149	1.17e-12	148949	Butternut squash liking || id:ebi-fl187-GCST90094718	TRUE	3.2e-08	0.00161971	241.642
rs13135092	G	A	0.068568	0.0811	finngen_R11_L12_ALOPECANDRO	4	103198082	0.012085	1.42e-08	159516	Cabbage liking || id:ebi-fl187-GCST90094719	TRUE	7.91e-05	0.000700748	111.858
rs17391889	G	C	-0.039272	0.3786	finngen_R11_L12_ALOPECANDRO	5	164635897	0.006765	6.48e-09	159516	Cabbage liking || id:ebi-fl187-GCST90094719	TRUE	3.48e-05	0.000725685	115.841
rs2298527	C	G	-0.036796	0.5967	finngen_R11_L12_ALOPECANDRO	11	112851961	0.006689	3.8e-08	159516	Cabbage liking || id:ebi-fl187-GCST90094719	TRUE	0.00100454	0.000651652	104.015
rs73034263	G	C	-0.048503	0.2034	finngen_R11_L12_ALOPECANDRO	11	133808038	0.008167	2.9e-09	159516	Cabbage liking || id:ebi-fl187-GCST90094719	TRUE	6.95e-06	0.000762357	121.699
rs7619139	A	T	0.044845	0.5889	finngen_R11_L12_ALOPECANDRO	3	25110415	0.006683	1.97e-11	159516	Cabbage liking || id:ebi-fl187-GCST90094719	TRUE	6.55e-07	0.000973749	155.478
rs145623467	A	G	0.288471	0.0173	finngen_R11_L12_ALOPECANDRO	6	27294573	0.051624	2.3e-08	155986	F-caffeinated/sweet liking (derived food-liking factor) || id:ebi-fl187-GCST90094720	TRUE	6.96e-05	0.00282944	442.599
rs1620977	G	A	0.0839269	0.2707	finngen_R11_L12_ALOPECANDRO	1	72729142	0.0151491	3.02e-08	155986	F-caffeinated/sweet liking (derived food-liking factor) || id:ebi-fl187-GCST90094720	TRUE	5.63e-05	0.00278117	435.027
rs2111365	T	C	0.0823712	0.327	finngen_R11_L12_ALOPECANDRO	9	128739602	0.0143484	9.42e-09	155986	F-caffeinated/sweet liking (derived food-liking factor) || id:ebi-fl187-GCST90094720	TRUE	1.11e-05	0.00298637	467.22
rs35709707	G	A	0.0870692	0.4039	finngen_R11_L12_ALOPECANDRO	16	65121952	0.0137179	2.19e-10	155986	F-caffeinated/sweet liking (derived food-liking factor) || id:ebi-fl187-GCST90094720	TRUE	6.25e-05	0.0036505	571.505
rs500054	A	G	-0.0854237	0.387	finngen_R11_L12_ALOPECANDRO	11	95593806	0.0138197	6.36e-10	155986	F-caffeinated/sweet liking (derived food-liking factor) || id:ebi-fl187-GCST90094720	TRUE	7.79e-06	0.00346225	541.931
rs61912249	T	A	-0.102383	0.2547	finngen_R11_L12_ALOPECANDRO	12	11013304	0.0154492	3.42e-11	155986	F-caffeinated/sweet liking (derived food-liking factor) || id:ebi-fl187-GCST90094720	TRUE	2.03e-05	0.00397963	623.238
rs663640	T	C	-0.0885059	0.2207	finngen_R11_L12_ALOPECANDRO	18	57846077	0.0162305	4.95e-08	155986	F-caffeinated/sweet liking (derived food-liking factor) || id:ebi-fl187-GCST90094720	TRUE	0.000199845	0.00269452	421.437
rs9972653	T	G	-0.131797	0.4004	finngen_R11_L12_ALOPECANDRO	16	53814363	0.0137375	8.48e-22	155986	F-caffeinated/sweet liking (derived food-liking factor) || id:ebi-fl187-GCST90094720	TRUE	1.64e-13	0.00834058	1311.94
rs10877962	T	C	-0.039758	0.4166	finngen_R11_L12_ALOPECANDRO	12	63520912	0.006964	1.16e-08	159518	Cake liking || id:ebi-fl187-GCST90094721	TRUE	8.83e-05	0.00076836	122.66
rs12539316	G	A	0.044755	0.2809	finngen_R11_L12_ALOPECANDRO	7	72977898	0.00761	4.11e-09	159518	Cake liking || id:ebi-fl187-GCST90094721	TRUE	9.59e-06	0.000809197	129.184
rs1520919	A	G	0.052326	0.3015	finngen_R11_L12_ALOPECANDRO	8	64696606	0.007464	2.42e-12	159518	Cake liking || id:ebi-fl187-GCST90094721	TRUE	3.04e-07	0.00115324	184.172
rs1927696	G	A	-0.038116	0.4582	finngen_R11_L12_ALOPECANDRO	9	15929374	0.006864	2.83e-08	159518	Cake liking || id:ebi-fl187-GCST90094721	TRUE	2.16e-05	0.000721338	115.148
rs206269	A	G	0.04757	0.3029	finngen_R11_L12_ALOPECANDRO	3	162627588	0.007449	1.74e-10	159518	Cake liking || id:ebi-fl187-GCST90094721	TRUE	1.85e-05	0.000955632	152.584
rs2933170	G	A	-0.045619	0.2708	finngen_R11_L12_ALOPECANDRO	11	29135383	0.007735	3.71e-09	159518	Cake liking || id:ebi-fl187-GCST90094721	TRUE	2.96e-05	0.000821896	131.213
rs35741362	C	T	0.05993	0.1407	finngen_R11_L12_ALOPECANDRO	6	27007687	0.009821	1.06e-09	159518	Cake liking || id:ebi-fl187-GCST90094721	TRUE	8.45e-06	0.000868475	138.656
rs4473093	T	G	0.044376	0.2444	finngen_R11_L12_ALOPECANDRO	14	46596934	0.007961	2.5e-08	159518	Cake liking || id:ebi-fl187-GCST90094721	TRUE	0.00066895	0.00072731	116.102
rs504675	T	C	-0.053847	0.3507	finngen_R11_L12_ALOPECANDRO	2	45154689	0.007177	6.37e-14	159518	Cake liking || id:ebi-fl187-GCST90094721	TRUE	1.25e-07	0.00132049	210.917
rs535066	T	G	-0.040179	0.566	finngen_R11_L12_ALOPECANDRO	4	46240287	0.006919	6.41e-09	159518	Cake liking || id:ebi-fl187-GCST90094721	TRUE	0.00101741	0.000793112	126.614
rs7429279	C	A	-0.046023	0.5896	finngen_R11_L12_ALOPECANDRO	3	25118637	0.006979	4.32e-11	159518	Cake liking || id:ebi-fl187-GCST90094721	TRUE	7.22e-05	0.00102505	163.68
rs838133	G	A	-0.083872	0.5493	finngen_R11_L12_ALOPECANDRO	19	49259529	0.007074	2.22e-32	159518	Cake liking || id:ebi-fl187-GCST90094721	TRUE	4.19e-20	0.00348306	557.546
rs9955276	T	C	-0.060669	0.1443	finngen_R11_L12_ALOPECANDRO	18	1839339	0.009782	5.62e-10	159518	Cake liking || id:ebi-fl187-GCST90094721	TRUE	6.21e-06	0.000908974	145.128
rs10790854	G	A	-0.0630929	0.4942	finngen_R11_L12_ALOPECANDRO	11	126760719	0.0110178	1.03e-08	159522	F-cake/biscuits liking (derived food-liking factor) || id:ebi-fl187-GCST90094722	TRUE	6.1e-05	0.00199009	318.092
rs10986739	A	C	-0.101783	0.1206	finngen_R11_L12_ALOPECANDRO	9	128161614	0.0169149	1.77e-09	159522	F-cake/biscuits liking (derived food-liking factor) || id:ebi-fl187-GCST90094722	TRUE	2.07e-05	0.00219743	351.306
rs13133562	T	C	0.0703217	0.2595	finngen_R11_L12_ALOPECANDRO	4	170965709	0.0125663	2.19e-08	159522	F-cake/biscuits liking (derived food-liking factor) || id:ebi-fl187-GCST90094722	TRUE	9.88e-05	0.00190051	303.747
rs206269	A	G	0.0766274	0.3029	finngen_R11_L12_ALOPECANDRO	3	162627588	0.0119878	1.64e-10	159522	F-cake/biscuits liking (derived food-liking factor) || id:ebi-fl187-GCST90094722	TRUE	1.81e-05	0.00247966	396.539
rs2281882	C	A	0.0682236	0.263	finngen_R11_L12_ALOPECANDRO	10	21130200	0.012512	4.96e-08	159522	F-cake/biscuits liking (derived food-liking factor) || id:ebi-fl187-GCST90094722	TRUE	0.00167717	0.00180436	288.351
rs2470578	A	G	0.060926	0.4899	finngen_R11_L12_ALOPECANDRO	3	17330092	0.0110194	3.22e-08	159522	F-cake/biscuits liking (derived food-liking factor) || id:ebi-fl187-GCST90094722	TRUE	0.000178038	0.00185523	296.496
rs2932512	A	G	0.116319	0.0735	finngen_R11_L12_ALOPECANDRO	11	46080899	0.0211092	3.58e-08	159522	F-cake/biscuits liking (derived food-liking factor) || id:ebi-fl187-GCST90094722	TRUE	0.00448259	0.00184273	294.495
rs2933170	G	A	-0.0716605	0.2708	finngen_R11_L12_ALOPECANDRO	11	29135383	0.0123962	7.43e-09	159522	F-cake/biscuits liking (derived food-liking factor) || id:ebi-fl187-GCST90094722	TRUE	4.39e-05	0.00202808	324.177
rs35626515	A	C	0.0690963	0.4032	finngen_R11_L12_ALOPECANDRO	16	28649651	0.0112296	7.6e-10	159522	F-cake/biscuits liking (derived food-liking factor) || id:ebi-fl187-GCST90094722	TRUE	2.08e-05	0.00229768	367.37
rs36059704	G	C	0.090793	0.1348	finngen_R11_L12_ALOPECANDRO	3	50535915	0.01613	1.81e-08	159522	F-cake/biscuits liking (derived food-liking factor) || id:ebi-fl187-GCST90094722	TRUE	0.00129714	0.00192283	307.321
rs385816	A	G	0.101757	0.1328	finngen_R11_L12_ALOPECANDRO	6	29480224	0.0162322	3.64e-10	159522	F-cake/biscuits liking (derived food-liking factor) || id:ebi-fl187-GCST90094722	TRUE	1.33e-05	0.00238495	381.357
rs4473093	T	G	0.0714694	0.2444	finngen_R11_L12_ALOPECANDRO	14	46596934	0.0128186	2.47e-08	159522	F-cake/biscuits liking (derived food-liking factor) || id:ebi-fl187-GCST90094722	TRUE	0.000666621	0.00188653	301.507
rs504675	T	C	-0.0749547	0.3508	finngen_R11_L12_ALOPECANDRO	2	45154689	0.011543	8.39e-11	159522	F-cake/biscuits liking (derived food-liking factor) || id:ebi-fl187-GCST90094722	TRUE	6.69e-06	0.00255897	409.255
rs7080275	C	T	-0.0618609	0.3981	finngen_R11_L12_ALOPECANDRO	10	99089538	0.0112533	3.86e-08	159522	F-cake/biscuits liking (derived food-liking factor) || id:ebi-fl187-GCST90094722	TRUE	8.63e-05	0.00183391	293.083
rs7429279	C	A	-0.0729489	0.4105	finngen_R11_L12_ALOPECANDRO	3	25118637	0.011198	7.29e-11	159522	F-cake/biscuits liking (derived food-liking factor) || id:ebi-fl187-GCST90094722	TRUE	9.35e-05	0.00257551	411.907
rs8180995	G	A	0.0705036	0.4682	finngen_R11_L12_ALOPECANDRO	8	143326237	0.0110395	1.7e-10	159522	F-cake/biscuits liking (derived food-liking factor) || id:ebi-fl187-GCST90094722	TRUE	1.37e-06	0.00247533	395.844
rs838133	G	A	-0.137678	0.4506	finngen_R11_L12_ALOPECANDRO	19	49259529	0.0110713	1.67e-35	159522	F-cake/biscuits liking (derived food-liking factor) || id:ebi-fl187-GCST90094722	TRUE	5.83e-22	0.00938515	1511.3
rs9694306	C	T	0.0967551	0.3098	finngen_R11_L12_ALOPECANDRO	8	64627491	0.0119127	4.58e-16	159522	F-cake/biscuits liking (derived food-liking factor) || id:ebi-fl187-GCST90094722	TRUE	4.88e-09	0.00400345	641.197
rs10216533	A	G	0.056365	0.4418	finngen_R11_L12_ALOPECANDRO	8	143763690	0.008821	1.69e-10	159470	Cake icing liking || id:ebi-fl187-GCST90094723	TRUE	2.02e-06	0.00156698	250.276
rs11084735	G	A	-0.054574	0.3259	finngen_R11_L12_ALOPECANDRO	19	33927000	0.009413	6.77e-09	159470	Cake icing liking || id:ebi-fl187-GCST90094723	TRUE	0.00602166	0.00130861	208.955
rs1217104	A	G	-0.060956	0.7337	finngen_R11_L12_ALOPECANDRO	8	64625693	0.009931	8.41e-10	159470	Cake icing liking || id:ebi-fl187-GCST90094723	TRUE	2.7e-05	0.00145195	231.877
rs12546198	G	A	-0.080959	0.0999	finngen_R11_L12_ALOPECANDRO	8	9231661	0.014694	3.61e-08	159470	Cake icing liking || id:ebi-fl187-GCST90094723	TRUE	0.000142441	0.00117874	188.192
rs2470578	A	G	0.057456	0.4899	finngen_R11_L12_ALOPECANDRO	3	17330092	0.008828	7.66e-11	159470	Cake icing liking || id:ebi-fl187-GCST90094723	TRUE	6.52e-06	0.00164992	263.545
rs27721	G	A	-0.057077	0.7416	finngen_R11_L12_ALOPECANDRO	5	87997279	0.010107	1.65e-08	159470	Cake icing liking || id:ebi-fl187-GCST90094723	TRUE	7.93e-05	0.00124858	199.357
rs4346902	C	A	-0.074779	0.8748	finngen_R11_L12_ALOPECANDRO	7	5513109	0.013282	1.83e-08	159470	Cake icing liking || id:ebi-fl187-GCST90094723	TRUE	1.25e-05	0.00122491	195.573
rs528199	C	A	0.049305	0.5375	finngen_R11_L12_ALOPECANDRO	1	110046195	0.00887	2.74e-08	159470	Cake icing liking || id:ebi-fl187-GCST90094723	TRUE	0.000271692	0.00120865	192.975
rs6442997	G	A	0.050722	0.6415	finngen_R11_L12_ALOPECANDRO	3	5851108	0.009249	4.18e-08	159470	Cake icing liking || id:ebi-fl187-GCST90094723	TRUE	0.00242382	0.00118334	188.928
rs11859365	C	A	0.068792	0.2537	finngen_R11_L12_ALOPECANDRO	16	83683945	0.010957	3.45e-10	140886	Capers liking || id:ebi-fl187-GCST90094724	TRUE	4.9e-06	0.00179201	252.918
rs12773105	T	C	0.057523	0.5014	finngen_R11_L12_ALOPECANDRO	10	118025315	0.009544	1.7e-09	140886	Capers liking || id:ebi-fl187-GCST90094724	TRUE	1.78e-05	0.00165444	233.47
rs2732631	T	G	-0.092701	0.2259	finngen_R11_L12_ALOPECANDRO	17	44289232	0.01145	5.8e-16	140886	Capers liking || id:ebi-fl187-GCST90094724	TRUE	1.72e-10	0.00300547	424.699
rs28385406	A	C	-0.062325	0.2325	finngen_R11_L12_ALOPECANDRO	3	87795594	0.011263	3.16e-08	140886	Capers liking || id:ebi-fl187-GCST90094724	TRUE	1.91e-05	0.0013863	195.578
rs3105049	T	C	-0.077736	0.7279	finngen_R11_L12_ALOPECANDRO	13	55941509	0.010749	4.83e-13	140886	Capers liking || id:ebi-fl187-GCST90094724	TRUE	1.34e-07	0.00239373	338.047
rs3134798	A	G	-0.061521	0.7189	finngen_R11_L12_ALOPECANDRO	6	32184705	0.010586	6.23e-09	140886	Capers liking || id:ebi-fl187-GCST90094724	TRUE	7.99e-06	0.0015297	215.84
rs4560534	A	G	0.057324	0.5346	finngen_R11_L12_ALOPECANDRO	5	105895363	0.010006	1.02e-08	140886	Capers liking || id:ebi-fl187-GCST90094724	TRUE	0.000158013	0.00163515	230.744
rs4678791	G	A	-0.052839	0.5638	finngen_R11_L12_ALOPECANDRO	3	35713837	0.009595	3.68e-08	140886	Capers liking || id:ebi-fl187-GCST90094724	TRUE	0.00153162	0.00137325	193.735
rs504675	T	C	0.100596	0.3515	finngen_R11_L12_ALOPECANDRO	2	45154689	0.009992	8.13e-24	140886	Capers liking || id:ebi-fl187-GCST90094724	TRUE	7.15e-14	0.00461346	652.975
rs62244860	G	A	0.054478	0.4362	finngen_R11_L12_ALOPECANDRO	3	71547590	0.009612	1.46e-08	140886	Capers liking || id:ebi-fl187-GCST90094724	TRUE	3.21e-05	0.00145977	205.958
rs7998448	C	T	0.064329	0.7674	finngen_R11_L12_ALOPECANDRO	13	108146199	0.011334	1.4e-08	140886	Capers liking || id:ebi-fl187-GCST90094724	TRUE	3.66e-05	0.00147732	208.439
rs9527736	A	G	0.057757	0.7046	finngen_R11_L12_ALOPECANDRO	13	58536148	0.010477	3.55e-08	140886	Capers liking || id:ebi-fl187-GCST90094724	TRUE	3.87e-05	0.00138865	195.91
rs11250033	A	G	-0.0921245	0.3724	finngen_R11_L12_ALOPECANDRO	8	10431422	0.0143567	1.39e-10	159523	F-carbohydrate liking (derived food-liking factor) || id:ebi-fl187-GCST90094725	TRUE	1.65e-05	0.0039671	635.356
rs429358	C	T	-0.152091	0.1486	finngen_R11_L12_ALOPECANDRO	19	45411941	0.019513	6.48e-15	159523	F-carbohydrate liking (derived food-liking factor) || id:ebi-fl187-GCST90094725	TRUE	3.5e-09	0.00585312	939.193
rs4649981	A	G	-0.0760523	0.4664	finngen_R11_L12_ALOPECANDRO	1	73652349	0.0139128	4.59e-08	159523	F-carbohydrate liking (derived food-liking factor) || id:ebi-fl187-GCST90094725	TRUE	0.000426086	0.00287892	460.574
rs11639822	A	G	0.06029	0.4256	finngen_R11_L12_ALOPECANDRO	16	7290298	0.0107175	1.85e-08	157390	F-capsicum liking (derived food-liking factor) || id:ebi-fl187-GCST90094726	TRUE	0.000627054	0.0017772	280.209
rs117333488	C	T	0.133683	0.0497	finngen_R11_L12_ALOPECANDRO	14	38042645	0.0243834	4.19e-08	157390	F-capsicum liking (derived food-liking factor) || id:ebi-fl187-GCST90094726	TRUE	3.95e-05	0.00168809	266.135
rs1217097	G	A	0.0788313	0.2999	finngen_R11_L12_ALOPECANDRO	8	64623330	0.0115647	9.33e-12	157390	F-capsicum liking (derived food-liking factor) || id:ebi-fl187-GCST90094726	TRUE	1.75e-06	0.00260954	411.785
rs13056300	C	T	-0.0923249	0.2733	finngen_R11_L12_ALOPECANDRO	22	41408754	0.0118907	8.2e-15	157390	F-capsicum liking (derived food-liking factor) || id:ebi-fl187-GCST90094726	TRUE	7.87e-09	0.00338581	534.696
rs13101107	C	T	0.0592007	0.4022	finngen_R11_L12_ALOPECANDRO	3	117815022	0.010807	4.3e-08	157390	F-capsicum liking (derived food-liking factor) || id:ebi-fl187-GCST90094726	TRUE	0.000108428	0.00168532	265.697
rs13241800	A	G	-0.161829	0.0354	finngen_R11_L12_ALOPECANDRO	7	115281255	0.0286766	1.67e-08	157390	F-capsicum liking (derived food-liking factor) || id:ebi-fl187-GCST90094726	TRUE	0.000228688	0.00178851	281.995
rs175597	C	T	-0.102353	0.1363	finngen_R11_L12_ALOPECANDRO	6	27810626	0.0154445	3.42e-11	157390	F-capsicum liking (derived food-liking factor) || id:ebi-fl187-GCST90094726	TRUE	2.48e-06	0.00246656	389.167
rs2236295	T	G	0.0691048	0.3992	finngen_R11_L12_ALOPECANDRO	10	64564892	0.0108204	1.7e-10	157390	F-capsicum liking (derived food-liking factor) || id:ebi-fl187-GCST90094726	TRUE	1.47e-06	0.0022907	361.356
rs224536	G	A	0.104895	0.3504	finngen_R11_L12_ALOPECANDRO	17	3487180	0.011107	3.59e-21	157390	F-capsicum liking (derived food-liking factor) || id:ebi-fl187-GCST90094726	TRUE	1.97e-11	0.005009	792.327
rs306198	G	A	0.0740913	0.2854	finngen_R11_L12_ALOPECANDRO	15	85405369	0.011734	2.71e-10	157390	F-capsicum liking (derived food-liking factor) || id:ebi-fl187-GCST90094726	TRUE	5.59e-06	0.00223914	353.205
rs41847	G	A	-0.0883525	0.3382	finngen_R11_L12_ALOPECANDRO	7	69018885	0.0112009	3.07e-15	157390	F-capsicum liking (derived food-liking factor) || id:ebi-fl187-GCST90094726	TRUE	1.3e-06	0.00349436	551.9
rs4662411	C	T	-0.0694951	0.4007	finngen_R11_L12_ALOPECANDRO	2	145738714	0.0108136	1.3e-10	157390	F-capsicum liking (derived food-liking factor) || id:ebi-fl187-GCST90094726	TRUE	2.2e-06	0.00231954	365.917
rs4939727	A	G	0.0747885	0.4039	finngen_R11_L12_ALOPECANDRO	18	50792914	0.0107996	4.36e-12	157390	F-capsicum liking (derived food-liking factor) || id:ebi-fl187-GCST90094726	TRUE	7.46e-07	0.00269335	425.046
rs504675	T	C	0.100209	0.3508	finngen_R11_L12_ALOPECANDRO	2	45154689	0.0111041	1.8e-19	157390	F-capsicum liking (derived food-liking factor) || id:ebi-fl187-GCST90094726	TRUE	8.68e-11	0.00457388	723.182
rs55852693	C	A	0.0742619	0.3061	finngen_R11_L12_ALOPECANDRO	8	8175136	0.011498	1.06e-10	157390	F-capsicum liking (derived food-liking factor) || id:ebi-fl187-GCST90094726	TRUE	0.000105619	0.00234273	369.585
rs607863	C	T	-0.0664991	0.2922	finngen_R11_L12_ALOPECANDRO	1	88777911	0.0116522	1.15e-08	157390	F-capsicum liking (derived food-liking factor) || id:ebi-fl187-GCST90094726	TRUE	0.000836081	0.00182916	288.416
rs6799195	C	T	-0.0973967	0.354	finngen_R11_L12_ALOPECANDRO	3	85665501	0.0110812	1.5e-18	157390	F-capsicum liking (derived food-liking factor) || id:ebi-fl187-GCST90094726	TRUE	1.38e-09	0.00433865	685.828
rs6882046	G	A	0.0673181	0.2674	finngen_R11_L12_ALOPECANDRO	5	87968864	0.0119726	1.88e-08	157390	F-capsicum liking (derived food-liking factor) || id:ebi-fl187-GCST90094726	TRUE	0.000142607	0.00177551	279.941
rs7678319	G	A	-0.0677882	0.2942	finngen_R11_L12_ALOPECANDRO	4	152929310	0.011629	5.57e-09	157390	F-capsicum liking (derived food-liking factor) || id:ebi-fl187-GCST90094726	TRUE	5.06e-05	0.00190837	300.929
rs1170216	G	A	-0.061967	0.9022	finngen_R11_L12_ALOPECANDRO	3	86379896	0.010393	2.5e-09	159496	Cauliflower liking || id:ebi-fl187-GCST90094727	TRUE	9.46e-06	0.00067763	108.151
rs13135092	G	A	0.064725	0.0811	finngen_R11_L12_ALOPECANDRO	4	103198082	0.011309	1.06e-08	159496	Cauliflower liking || id:ebi-fl187-GCST90094727	TRUE	6.73e-05	0.0006244	99.6503
rs4310746	G	A	-0.047482	0.7242	finngen_R11_L12_ALOPECANDRO	13	56012679	0.006871	4.89e-12	159496	Cauliflower liking || id:ebi-fl187-GCST90094727	TRUE	1.7e-06	0.000900618	143.773
rs6808550	G	A	0.034196	0.5726	finngen_R11_L12_ALOPECANDRO	3	25107866	0.006222	3.9e-08	159496	Cauliflower liking || id:ebi-fl187-GCST90094727	TRUE	6.88e-05	0.000572356	91.3397
rs4917761	T	C	0.047102	0.6503	finngen_R11_L12_ALOPECANDRO	10	98967236	0.00807	5.37e-09	155024	Cereal bar liking || id:ebi-fl187-GCST90094728	TRUE	5.84e-06	0.00100906	156.585
rs10195287	T	C	-0.0701232	0.4235	finngen_R11_L12_ALOPECANDRO	2	160461478	0.0118309	3.08e-09	156734	F-cheese liking (derived food-liking factor) || id:ebi-fl187-GCST90094729	TRUE	0.000163197	0.00240107	377.231
rs1111207	C	T	-0.0737419	0.4308	finngen_R11_L12_ALOPECANDRO	18	24125857	0.0118052	4.2e-10	156734	F-cheese liking (derived food-liking factor) || id:ebi-fl187-GCST90094729	TRUE	0.000120289	0.00266686	419.099
rs12715065	A	T	0.0821516	0.2967	finngen_R11_L12_ALOPECANDRO	3	25105288	0.0127972	1.37e-10	156734	F-cheese liking (derived food-liking factor) || id:ebi-fl187-GCST90094729	TRUE	0.000129627	0.00281657	442.694
rs12801168	A	G	0.0655083	0.3957	finngen_R11_L12_ALOPECANDRO	11	7959617	0.0119546	4.26e-08	156734	F-cheese liking (derived food-liking factor) || id:ebi-fl187-GCST90094729	TRUE	9.15e-05	0.0020523	322.323
rs1425397	A	G	-0.0733339	0.3364	finngen_R11_L12_ALOPECANDRO	4	152984315	0.0123727	3.08e-09	156734	F-cheese liking (derived food-liking factor) || id:ebi-fl187-GCST90094729	TRUE	6.74e-05	0.00240105	377.227
rs157592	C	A	-0.092619	0.1797	finngen_R11_L12_ALOPECANDRO	19	45424514	0.0152259	1.18e-09	156734	F-cheese liking (derived food-liking factor) || id:ebi-fl187-GCST90094729	TRUE	2.58e-06	0.00252901	397.383
rs3105065	G	A	-0.106669	0.2627	finngen_R11_L12_ALOPECANDRO	13	55993394	0.0132829	9.7e-16	156734	F-cheese liking (derived food-liking factor) || id:ebi-fl187-GCST90094729	TRUE	1.39e-08	0.0044077	693.886
rs35207189	G	T	-0.0696673	0.3843	finngen_R11_L12_ALOPECANDRO	13	58416695	0.0120178	6.75e-09	156734	F-cheese liking (derived food-liking factor) || id:ebi-fl187-GCST90094729	TRUE	0.000509967	0.00229682	360.814
rs3741194	C	T	-0.0729598	0.2711	finngen_R11_L12_ALOPECANDRO	11	66626234	0.0131506	2.89e-08	156734	F-cheese liking (derived food-liking factor) || id:ebi-fl187-GCST90094729	TRUE	0.000253696	0.00210375	330.42
rs504675	T	C	0.0949281	0.3508	finngen_R11_L12_ALOPECANDRO	2	45154689	0.0122497	9.23e-15	156734	F-cheese liking (derived food-liking factor) || id:ebi-fl187-GCST90094729	TRUE	3.76e-08	0.00410447	645.954
rs55872725	T	C	0.103356	0.4046	finngen_R11_L12_ALOPECANDRO	16	53809123	0.0119104	4.04e-18	156734	F-cheese liking (derived food-liking factor) || id:ebi-fl187-GCST90094729	TRUE	2.19e-11	0.00514677	810.836
rs62063281	G	A	-0.088894	0.2192	finngen_R11_L12_ALOPECANDRO	17	44038785	0.0141304	3.15e-10	156734	F-cheese liking (derived food-liking factor) || id:ebi-fl187-GCST90094729	TRUE	2.22e-06	0.00270493	425.099
rs72943593	G	A	-0.121192	0.0766	finngen_R11_L12_ALOPECANDRO	6	107839786	0.0219804	3.51e-08	156734	F-cheese liking (derived food-liking factor) || id:ebi-fl187-GCST90094729	TRUE	0.000128649	0.00207776	326.33
rs7449794	T	C	-0.0698407	0.3906	finngen_R11_L12_ALOPECANDRO	6	51410601	0.0119819	5.58e-09	156734	F-cheese liking (derived food-liking factor) || id:ebi-fl187-GCST90094729	TRUE	0.000490621	0.0023221	364.795
rs76955127	T	G	-0.147724	0.049	finngen_R11_L12_ALOPECANDRO	4	46440483	0.0270804	4.9e-08	156734	F-cheese liking (derived food-liking factor) || id:ebi-fl187-GCST90094729	TRUE	0.000150308	0.00203379	319.41
rs9814516	T	G	0.0790744	0.2376	finngen_R11_L12_ALOPECANDRO	3	85407980	0.013735	8.56e-09	156734	F-cheese liking (derived food-liking factor) || id:ebi-fl187-GCST90094729	TRUE	0.000577567	0.00226533	355.856
rs10462466	T	C	0.054643	0.738	finngen_R11_L12_ALOPECANDRO	5	87281774	0.008895	8.17e-10	159246	Cheesecake liking || id:ebi-fl187-GCST90094730	TRUE	0.000143296	0.00115467	184.086
rs10786872	T	C	-0.044797	0.5757	finngen_R11_L12_ALOPECANDRO	10	107327039	0.007896	1.42e-08	159246	Cheesecake liking || id:ebi-fl187-GCST90094730	TRUE	0.000848747	0.000980386	156.274
rs174594	A	C	0.047612	0.6253	finngen_R11_L12_ALOPECANDRO	11	61619829	0.008065	3.58e-09	159246	Cheesecake liking || id:ebi-fl187-GCST90094730	TRUE	0.000101224	0.00106227	169.34
rs3088215	C	A	0.053931	0.3968	finngen_R11_L12_ALOPECANDRO	16	28853996	0.007969	1.34e-11	159246	Cheesecake liking || id:ebi-fl187-GCST90094730	TRUE	3.02e-06	0.00139232	222.028
rs34783010	T	G	-0.080224	0.1942	finngen_R11_L12_ALOPECANDRO	19	46180414	0.009833	3.46e-16	159246	Cheesecake liking || id:ebi-fl187-GCST90094730	TRUE	3.68e-10	0.00201426	321.406
rs758106	C	T	-0.044469	0.5875	finngen_R11_L12_ALOPECANDRO	17	69181003	0.0079	1.84e-08	159246	Cheesecake liking || id:ebi-fl187-GCST90094730	TRUE	4.64e-05	0.000958466	152.776
rs9300002	C	T	-0.044555	0.4201	finngen_R11_L12_ALOPECANDRO	11	29129168	0.007936	1.99e-08	159246	Cheesecake liking || id:ebi-fl187-GCST90094730	TRUE	0.000181253	0.000967228	154.174
rs1243179	G	A	-0.038789	0.3083	finngen_R11_L12_ALOPECANDRO	10	21912579	0.006905	1.96e-08	159373	Cherry liking || id:ebi-fl187-GCST90094731	TRUE	8.58e-05	0.000641709	102.336
rs35260863	C	T	-0.064826	0.1015	finngen_R11_L12_ALOPECANDRO	14	22043949	0.01061	1e-09	159373	Cherry liking || id:ebi-fl187-GCST90094731	TRUE	2.53e-06	0.000766501	122.252
rs4720886	T	C	-0.038493	0.3291	finngen_R11_L12_ALOPECANDRO	7	1688329	0.006784	1.41e-08	159373	Cherry liking || id:ebi-fl187-GCST90094731	TRUE	3.41e-05	0.000654303	104.345
rs4929925	A	C	-0.040185	0.6551	finngen_R11_L12_ALOPECANDRO	11	8655187	0.006695	1.97e-09	159373	Cherry liking || id:ebi-fl187-GCST90094731	TRUE	2.18e-05	0.000729724	116.382
rs7789218	C	T	0.076919	0.3723	finngen_R11_L12_ALOPECANDRO	7	143697355	0.006582	1.67e-31	159373	Cherry liking || id:ebi-fl187-GCST90094731	TRUE	2.19e-17	0.0027653	441.931
rs862227	G	A	-0.046535	0.4576	finngen_R11_L12_ALOPECANDRO	16	73602926	0.006384	3.16e-13	159373	Cherry liking || id:ebi-fl187-GCST90094731	TRUE	1.35e-07	0.00107497	171.503
rs303762	C	T	0.056976	0.3426	finngen_R11_L12_ALOPECANDRO	18	21082317	0.007382	1.23e-14	158559	Chicken liking || id:ebi-fl187-GCST90094732	TRUE	2.08e-05	0.00146228	232.194
rs429358	C	T	-0.053996	0.1486	finngen_R11_L12_ALOPECANDRO	19	45411941	0.009848	4.2e-08	158559	Chicken liking || id:ebi-fl187-GCST90094732	TRUE	3.83e-05	0.000737744	117.061
rs10853628	C	T	0.06041	0.3848	finngen_R11_L12_ALOPECANDRO	18	50770638	0.009216	5.62e-11	157484	Chilli pepper liking || id:ebi-fl187-GCST90094733	TRUE	7.75e-07	0.00172782	272.572
rs11197612	T	C	0.05089	0.4031	finngen_R11_L12_ALOPECANDRO	10	118024319	0.009156	2.76e-08	157484	Chilli pepper liking || id:ebi-fl187-GCST90094733	TRUE	0.000588631	0.00124626	196.509
rs1217097	G	A	0.063462	0.7004	finngen_R11_L12_ALOPECANDRO	8	64623330	0.009788	9.03e-11	157484	Chilli pepper liking || id:ebi-fl187-GCST90094733	TRUE	6.17e-06	0.00169023	266.631
rs12907646	A	G	0.063997	0.2273	finngen_R11_L12_ALOPECANDRO	15	85403496	0.010687	2.14e-09	157484	Chilli pepper liking || id:ebi-fl187-GCST90094733	TRUE	9.86e-06	0.00143866	226.89
rs13056300	C	T	-0.071559	0.2733	finngen_R11_L12_ALOPECANDRO	22	41408754	0.010117	1.54e-12	157484	Chilli pepper liking || id:ebi-fl187-GCST90094733	TRUE	1.67e-07	0.00203401	320.973
rs1888369	C	T	-0.051687	0.4163	finngen_R11_L12_ALOPECANDRO	14	20578997	0.009117	1.45e-08	157484	Chilli pepper liking || id:ebi-fl187-GCST90094733	TRUE	7.54e-05	0.00129834	204.731
rs201000	T	C	-0.066416	0.2001	finngen_R11_L12_ALOPECANDRO	6	27809159	0.011206	3.12e-09	157484	Chilli pepper liking || id:ebi-fl187-GCST90094733	TRUE	1.2e-05	0.00141208	222.691
rs224536	G	A	0.08318	0.3504	finngen_R11_L12_ALOPECANDRO	17	3487180	0.009362	6.62e-19	157484	Chilli pepper liking || id:ebi-fl187-GCST90094733	TRUE	3.56e-10	0.00314976	497.598
rs2851508	G	A	0.06863	0.6492	finngen_R11_L12_ALOPECANDRO	7	69082989	0.009376	2.52e-13	157484	Chilli pepper liking || id:ebi-fl187-GCST90094733	TRUE	1.08e-05	0.00214534	338.579
rs437564	T	C	-0.062702	0.3752	finngen_R11_L12_ALOPECANDRO	16	28818037	0.00954	4.99e-11	157484	Chilli pepper liking || id:ebi-fl187-GCST90094733	TRUE	4.99e-06	0.0018433	290.823
rs528301	A	G	0.073672	0.5522	finngen_R11_L12_ALOPECANDRO	2	45154908	0.009003	2.85e-16	157484	Chilli pepper liking || id:ebi-fl187-GCST90094733	TRUE	1.26e-09	0.0026842	423.851
rs6799195	C	T	-0.071678	0.6459	finngen_R11_L12_ALOPECANDRO	3	85665501	0.009442	3.24e-14	157484	Chilli pepper liking || id:ebi-fl187-GCST90094733	TRUE	2.98e-07	0.00235014	370.976
rs6882046	G	A	0.058158	0.2676	finngen_R11_L12_ALOPECANDRO	5	87968864	0.010225	1.32e-08	157484	Chilli pepper liking || id:ebi-fl187-GCST90094733	TRUE	0.000116355	0.00132582	209.069
rs12682352	C	T	-0.049402	0.4741	finngen_R11_L12_ALOPECANDRO	8	8646246	0.006232	2.31e-15	159574	Chips liking || id:ebi-fl187-GCST90094734	TRUE	1.35e-07	0.001217	194.436
rs3803020	G	A	0.034951	0.5006	finngen_R11_L12_ALOPECANDRO	12	39233771	0.00622	1.94e-08	159574	Chips liking || id:ebi-fl187-GCST90094734	TRUE	7.18e-05	0.000610785	97.5238
rs429358	C	T	-0.077383	0.1487	finngen_R11_L12_ALOPECANDRO	19	45411941	0.008764	1.1e-18	159574	Chips liking || id:ebi-fl187-GCST90094734	TRUE	1.96e-11	0.00151605	242.287
rs9972653	T	G	-0.043412	0.4003	finngen_R11_L12_ALOPECANDRO	16	53814363	0.00636	8.88e-12	159574	Chips liking || id:ebi-fl187-GCST90094734	TRUE	2.07e-07	0.000904835	144.517
rs1057868	T	C	0.0894888	0.2854	finngen_R11_L12_ALOPECANDRO	7	75615006	0.0163869	4.73e-08	158905	F-chocolate/coffee liking (derived food-liking factor) || id:ebi-fl187-GCST90094735	TRUE	0.00141532	0.00326651	520.76
rs1058587	G	C	0.122565	0.2503	finngen_R11_L12_ALOPECANDRO	19	18499422	0.0170837	7.26e-13	158905	F-chocolate/coffee liking (derived food-liking factor) || id:ebi-fl187-GCST90094735	TRUE	7.14e-08	0.00563782	900.946
rs1418462	T	A	0.0990488	0.3307	finngen_R11_L12_ALOPECANDRO	1	96289021	0.01573	3.04e-10	158905	F-chocolate/coffee liking (derived food-liking factor) || id:ebi-fl187-GCST90094735	TRUE	1.64e-06	0.00434294	693.116
rs2039722	G	A	0.0915121	0.4711	finngen_R11_L12_ALOPECANDRO	6	98314912	0.0148256	6.72e-10	158905	F-chocolate/coffee liking (derived food-liking factor) || id:ebi-fl187-GCST90094735	TRUE	8.75e-05	0.00417324	665.92
rs2472297	T	C	0.20304	0.2635	finngen_R11_L12_ALOPECANDRO	15	75027880	0.0167988	1.24e-33	158905	F-chocolate/coffee liking (derived food-liking factor) || id:ebi-fl187-GCST90094735	TRUE	9.99e-17	0.016001	2583.95
rs35525654	C	T	0.0958747	0.2455	finngen_R11_L12_ALOPECANDRO	3	33210822	0.0171949	2.46e-08	158905	F-chocolate/coffee liking (derived food-liking factor) || id:ebi-fl187-GCST90094735	TRUE	1.92e-05	0.00340525	542.953
rs4822499	T	C	-0.102592	0.3982	finngen_R11_L12_ALOPECANDRO	22	24876846	0.0151175	1.15e-11	158905	F-chocolate/coffee liking (derived food-liking factor) || id:ebi-fl187-GCST90094735	TRUE	1.27e-06	0.00504442	805.638
rs56113850	C	T	0.0908922	0.4225	finngen_R11_L12_ALOPECANDRO	19	41353107	0.0149819	1.3e-09	158905	F-chocolate/coffee liking (derived food-liking factor) || id:ebi-fl187-GCST90094735	TRUE	2.45e-06	0.00403146	643.204
rs57452279	C	T	-0.646259	0.0141	finngen_R11_L12_ALOPECANDRO	22	24878110	0.0627668	7.33e-25	158905	F-chocolate/coffee liking (derived food-liking factor) || id:ebi-fl187-GCST90094735	TRUE	4.26e-14	0.0116117	1866.81
rs6130083	A	G	-0.125195	0.3135	finngen_R11_L12_ALOPECANDRO	20	35538424	0.0159521	4.22e-15	158905	F-chocolate/coffee liking (derived food-liking factor) || id:ebi-fl187-GCST90094735	TRUE	3.79e-09	0.00674658	1079.33
rs6968865	T	A	0.159374	0.372	finngen_R11_L12_ALOPECANDRO	7	17287269	0.015311	2.25e-25	158905	F-chocolate/coffee liking (derived food-liking factor) || id:ebi-fl187-GCST90094735	TRUE	9.06e-15	0.0118677	1908.46
rs7188250	C	T	0.117499	0.4164	finngen_R11_L12_ALOPECANDRO	16	53834607	0.0150122	5e-15	158905	F-chocolate/coffee liking (derived food-liking factor) || id:ebi-fl187-GCST90094735	TRUE	2.97e-09	0.00671008	1073.46
rs907190	C	A	0.127356	0.1532	finngen_R11_L12_ALOPECANDRO	1	226566726	0.0205464	5.7e-10	158905	F-chocolate/coffee liking (derived food-liking factor) || id:ebi-fl187-GCST90094735	TRUE	3.58e-06	0.00420832	671.541
rs2110529	C	T	-0.038224	0.4716	finngen_R11_L12_ALOPECANDRO	2	59497127	0.00661	7.4e-09	158795	Cod liking || id:ebi-fl187-GCST90094736	TRUE	0.000186101	0.00072818	115.714
rs10112502	G	A	-0.0834708	0.3224	finngen_R11_L12_ALOPECANDRO	8	20982409	0.0145171	8.93e-09	158095	F-coffee/alcohol liking (derived food-liking factor) || id:ebi-fl187-GCST90094737	TRUE	0.000141782	0.00304416	482.731
rs1229984	C	T	0.322925	0.0255	finngen_R11_L12_ALOPECANDRO	4	100239319	0.043043	6.27e-14	158095	F-coffee/alcohol liking (derived food-liking factor) || id:ebi-fl187-GCST90094737	TRUE	1.39e-07	0.0051827	823.618
rs1338549	G	T	-0.101714	0.4714	finngen_R11_L12_ALOPECANDRO	6	98312143	0.0135927	7.26e-14	158095	F-coffee/alcohol liking (derived food-liking factor) || id:ebi-fl187-GCST90094737	TRUE	7.85e-07	0.00515598	819.35
rs1375547	A	G	0.115329	0.2177	finngen_R11_L12_ALOPECANDRO	3	85608137	0.0164417	2.31e-12	158095	F-coffee/alcohol liking (derived food-liking factor) || id:ebi-fl187-GCST90094737	TRUE	8.81e-06	0.00453043	719.491
rs1549579	G	T	-0.0857698	0.3999	finngen_R11_L12_ALOPECANDRO	2	160668661	0.0138508	5.93e-10	158095	F-coffee/alcohol liking (derived food-liking factor) || id:ebi-fl187-GCST90094737	TRUE	2.28e-05	0.00353081	560.175
rs1937523	T	C	-0.0791519	0.4918	finngen_R11_L12_ALOPECANDRO	13	68079356	0.0135723	5.48e-09	158095	F-coffee/alcohol liking (derived food-liking factor) || id:ebi-fl187-GCST90094737	TRUE	0.000126161	0.00313167	496.652
rs2472297	T	C	0.0929403	0.2635	finngen_R11_L12_ALOPECANDRO	15	75027880	0.0154023	1.6e-09	158095	F-coffee/alcohol liking (derived food-liking factor) || id:ebi-fl187-GCST90094737	TRUE	0.000305121	0.00335267	531.819
rs2647238	C	T	-0.080288	0.4127	finngen_R11_L12_ALOPECANDRO	4	106218428	0.0137821	5.69e-09	158095	F-coffee/alcohol liking (derived food-liking factor) || id:ebi-fl187-GCST90094737	TRUE	1.75e-05	0.00312482	495.563
rs34121753	G	A	0.0762911	0.4214	finngen_R11_L12_ALOPECANDRO	17	7733833	0.0137413	2.82e-08	158095	F-coffee/alcohol liking (derived food-liking factor) || id:ebi-fl187-GCST90094737	TRUE	0.000147951	0.00283825	449.986
rs4129585	C	A	0.075028	0.4366	finngen_R11_L12_ALOPECANDRO	8	143312933	0.0136809	4.15e-08	158095	F-coffee/alcohol liking (derived food-liking factor) || id:ebi-fl187-GCST90094737	TRUE	0.000165932	0.00276935	439.031
rs58221005	A	G	-0.0953307	0.2002	finngen_R11_L12_ALOPECANDRO	7	17458747	0.0169567	1.89e-08	158095	F-coffee/alcohol liking (derived food-liking factor) || id:ebi-fl187-GCST90094737	TRUE	6.85e-05	0.00291032	461.445
rs62011305	T	A	-0.0810671	0.3847	finngen_R11_L12_ALOPECANDRO	16	1411126	0.0139463	6.14e-09	158095	F-coffee/alcohol liking (derived food-liking factor) || id:ebi-fl187-GCST90094737	TRUE	3.46e-05	0.0031112	493.396
rs6780776	T	C	0.0847756	0.4336	finngen_R11_L12_ALOPECANDRO	3	71554185	0.0136917	5.95e-10	158095	F-coffee/alcohol liking (derived food-liking factor) || id:ebi-fl187-GCST90094737	TRUE	1.29e-05	0.00353008	560.059
rs10858948	A	G	-0.092566	0.4951	finngen_R11_L12_ALOPECANDRO	12	90478651	0.016977	4.99e-08	157453	Coffee difference liking || id:ebi-fl187-GCST90094738	TRUE	0.000182588	0.00428382	677.394
rs12935138	A	G	0.101959	0.417	finngen_R11_L12_ALOPECANDRO	16	65115210	0.017297	3.79e-09	157453	Coffee difference liking || id:ebi-fl187-GCST90094738	TRUE	0.000186018	0.00505459	799.893
rs17175602	C	T	-0.112735	0.2678	finngen_R11_L12_ALOPECANDRO	18	57882717	0.019262	4.87e-09	157453	Coffee difference liking || id:ebi-fl187-GCST90094738	TRUE	7.06e-05	0.00498411	788.684
rs61914781	A	G	-0.115863	0.2556	finngen_R11_L12_ALOPECANDRO	12	11024367	0.019583	3.32e-09	157453	Coffee difference liking || id:ebi-fl187-GCST90094738	TRUE	0.000195914	0.00510842	808.456
rs9972653	T	G	-0.178232	0.4005	finngen_R11_L12_ALOPECANDRO	16	53814363	0.017438	1.71e-24	157453	Coffee difference liking || id:ebi-fl187-GCST90094738	TRUE	4.19e-15	0.0152543	2439.01
rs12149832	A	G	0.054224	0.4142	finngen_R11_L12_ALOPECANDRO	16	53842908	0.008241	4.76e-11	159006	Coffee max liking || id:ebi-fl187-GCST90094739	TRUE	9.14e-07	0.00142683	227.196
rs1418462	T	A	0.049161	0.6693	finngen_R11_L12_ALOPECANDRO	1	96289021	0.008635	1.28e-08	159006	Coffee max liking || id:ebi-fl187-GCST90094739	TRUE	1.53e-05	0.00106986	170.294
rs2039722	G	A	0.046467	0.4713	finngen_R11_L12_ALOPECANDRO	6	98314912	0.008135	1.14e-08	159006	Coffee max liking || id:ebi-fl187-GCST90094739	TRUE	0.000364736	0.00107603	171.278
rs2472297	T	C	0.105058	0.2635	finngen_R11_L12_ALOPECANDRO	15	75027880	0.009179	2.72e-30	159006	Coffee max liking || id:ebi-fl187-GCST90094739	TRUE	5.91e-15	0.00428392	684.091
rs573979206	T	C	-0.300491	0.014	finngen_R11_L12_ALOPECANDRO	22	24712801	0.034597	3.89e-18	159006	Coffee max liking || id:ebi-fl187-GCST90094739	TRUE	1.54e-10	0.00249286	397.365
rs6968865	T	A	0.079938	0.6279	finngen_R11_L12_ALOPECANDRO	7	17287269	0.008305	6.5e-22	159006	Coffee max liking || id:ebi-fl187-GCST90094739	TRUE	9.19e-13	0.00298598	476.204
rs10125362	T	C	0.055853	0.407	finngen_R11_L12_ALOPECANDRO	9	128490151	0.009836	1.39e-08	158219	Coffee with sugar liking || id:ebi-fl187-GCST90094740	TRUE	0.000316205	0.00150582	238.605
rs61912249	T	A	-0.06303	0.2547	finngen_R11_L12_ALOPECANDRO	12	11013304	0.011128	1.49e-08	158219	Coffee with sugar liking || id:ebi-fl187-GCST90094740	TRUE	0.000475124	0.00150829	238.997
rs62033406	G	A	-0.070795	0.4115	finngen_R11_L12_ALOPECANDRO	16	53824226	0.009821	5.73e-13	158219	Coffee with sugar liking || id:ebi-fl187-GCST90094740	TRUE	1.31e-07	0.00242746	384.999
rs9540734	A	G	0.056597	0.4754	finngen_R11_L12_ALOPECANDRO	13	66965411	0.009682	5.08e-09	158219	Coffee with sugar liking || id:ebi-fl187-GCST90094740	TRUE	0.000813694	0.00159773	253.193
rs10845229	A	G	-0.061823	0.5864	finngen_R11_L12_ALOPECANDRO	12	11035533	0.010439	3.2e-09	158240	Coffee without sugar liking || id:ebi-fl187-GCST90094741	TRUE	0.000104904	0.00185398	293.915
rs17175602	C	T	0.068509	0.2679	finngen_R11_L12_ALOPECANDRO	18	57882717	0.011607	3.61e-09	158240	Coffee without sugar liking || id:ebi-fl187-GCST90094741	TRUE	6.14e-05	0.00184106	291.863
rs2472297	T	C	0.102912	0.2636	finngen_R11_L12_ALOPECANDRO	15	75027880	0.011632	9.25e-19	158240	Coffee without sugar liking || id:ebi-fl187-GCST90094741	TRUE	6.77e-09	0.0041117	653.313
rs57452279	C	T	-0.311111	0.0141	finngen_R11_L12_ALOPECANDRO	22	24878110	0.043645	1.04e-12	158240	Coffee without sugar liking || id:ebi-fl187-GCST90094741	TRUE	3.44e-07	0.00269099	426.966
rs62033400	G	A	0.106949	0.3959	finngen_R11_L12_ALOPECANDRO	16	53811788	0.010516	2.84e-24	158240	Coffee without sugar liking || id:ebi-fl187-GCST90094741	TRUE	7.58e-15	0.00547114	870.505
rs6968865	T	A	0.064621	0.628	finngen_R11_L12_ALOPECANDRO	7	17287269	0.010526	8.35e-10	158240	Coffee without sugar liking || id:ebi-fl187-GCST90094741	TRUE	9e-06	0.0019511	309.342
rs1234627	A	T	0.0729337	0.2809	finngen_R11_L12_ALOPECANDRO	8	64574537	0.0132967	4.13e-08	153323	F-cooking flavour liking (derived food-liking factor) || id:ebi-fl187-GCST90094742	TRUE	8.3e-05	0.00214896	330.189
rs12801168	A	G	0.0850292	0.3957	finngen_R11_L12_ALOPECANDRO	11	7959617	0.0122209	3.46e-12	153323	F-cooking flavour liking (derived food-liking factor) || id:ebi-fl187-GCST90094742	TRUE	3.6e-07	0.00345768	531.974
rs3105049	T	C	-0.0989989	0.2715	finngen_R11_L12_ALOPECANDRO	13	55941509	0.0134374	1.74e-13	153323	F-cooking flavour liking (derived food-liking factor) || id:ebi-fl187-GCST90094742	TRUE	1.32e-07	0.00387695	596.73
rs362307	T	C	-0.12687	0.0736	finngen_R11_L12_ALOPECANDRO	4	3241845	0.0228863	2.96e-08	153323	F-cooking flavour liking (derived food-liking factor) || id:ebi-fl187-GCST90094742	TRUE	5.95e-05	0.00219496	337.274
rs4727631	A	G	-0.0683503	0.4219	finngen_R11_L12_ALOPECANDRO	7	77834209	0.0121006	1.62e-08	153323	F-cooking flavour liking (derived food-liking factor) || id:ebi-fl187-GCST90094742	TRUE	0.00021551	0.00227889	350.199
rs58889493	A	T	-0.101453	0.372	finngen_R11_L12_ALOPECANDRO	3	85622699	0.0123641	2.3e-16	153323	F-cooking flavour liking (derived food-liking factor) || id:ebi-fl187-GCST90094742	TRUE	1.14e-08	0.00480913	740.903
rs6438260	C	T	0.0676752	0.4326	finngen_R11_L12_ALOPECANDRO	3	115162114	0.0120622	2.02e-08	153323	F-cooking flavour liking (derived food-liking factor) || id:ebi-fl187-GCST90094742	TRUE	0.000325406	0.00224835	345.496
rs66889111	T	G	-0.0685781	0.3635	finngen_R11_L12_ALOPECANDRO	4	137152748	0.012424	3.39e-08	153323	F-cooking flavour liking (derived food-liking factor) || id:ebi-fl187-GCST90094742	TRUE	0.00107925	0.00217623	334.388
rs786272	A	G	-0.0807802	0.34	finngen_R11_L12_ALOPECANDRO	2	145670892	0.0126154	1.52e-10	153323	F-cooking flavour liking (derived food-liking factor) || id:ebi-fl187-GCST90094742	TRUE	1.48e-06	0.00292862	450.337
rs7866364	C	T	-0.0688044	0.4449	finngen_R11_L12_ALOPECANDRO	9	114654315	0.0120253	1.06e-08	153323	F-cooking flavour liking (derived food-liking factor) || id:ebi-fl187-GCST90094742	TRUE	8.75e-05	0.00233827	359.346
rs8083850	G	A	0.0675355	0.4011	finngen_R11_L12_ALOPECANDRO	18	50707292	0.012193	3.04e-08	153323	F-cooking flavour liking (derived food-liking factor) || id:ebi-fl187-GCST90094742	TRUE	5.97e-05	0.0021913	336.709
rs922234	G	C	0.0926737	0.3326	finngen_R11_L12_ALOPECANDRO	5	153159954	0.0126841	2.75e-13	153323	F-cooking flavour liking (derived food-liking factor) || id:ebi-fl187-GCST90094742	TRUE	2.97e-07	0.00381287	586.829
rs9467711	C	A	-0.105174	0.1215	finngen_R11_L12_ALOPECANDRO	6	26332605	0.0182917	8.93e-09	153323	F-cooking flavour liking (derived food-liking factor) || id:ebi-fl187-GCST90094742	TRUE	1.41e-05	0.00236137	362.904
rs10168817	A	G	0.0629359	0.4949	finngen_R11_L12_ALOPECANDRO	2	104160383	0.0110994	1.43e-08	158645	F-cooking vegetables liking (derived food-liking factor) || id:ebi-fl187-GCST90094743	TRUE	0.000397589	0.00198026	314.776
rs1170216	G	A	-0.102801	0.0978	finngen_R11_L12_ALOPECANDRO	3	86379896	0.0186822	3.74e-08	158645	F-cooking vegetables liking (derived food-liking factor) || id:ebi-fl187-GCST90094743	TRUE	4.56e-05	0.00186493	296.411
rs13135092	G	A	0.145582	0.0811	finngen_R11_L12_ALOPECANDRO	4	103198082	0.0203284	7.98e-13	158645	F-cooking vegetables liking (derived food-liking factor) || id:ebi-fl187-GCST90094743	TRUE	3.25e-07	0.00315888	502.721
rs1537437	G	C	0.126389	0.0695	finngen_R11_L12_ALOPECANDRO	13	27909246	0.0218222	6.97e-09	158645	F-cooking vegetables liking (derived food-liking factor) || id:ebi-fl187-GCST90094743	TRUE	0.000144212	0.00206609	328.448
rs1822750	C	T	-0.0974195	0.1123	finngen_R11_L12_ALOPECANDRO	13	43800258	0.0175762	2.98e-08	158645	F-cooking vegetables liking (derived food-liking factor) || id:ebi-fl187-GCST90094743	TRUE	0.00329076	0.0018922	300.753
rs1995622	A	G	0.0675628	0.4939	finngen_R11_L12_ALOPECANDRO	11	32042563	0.0110997	1.15e-09	158645	F-cooking vegetables liking (derived food-liking factor) || id:ebi-fl187-GCST90094743	TRUE	3.28e-05	0.00228203	362.855
rs2696423	A	G	-0.104469	0.2209	finngen_R11_L12_ALOPECANDRO	17	44333890	0.0133769	5.73e-15	158645	F-cooking vegetables liking (derived food-liking factor) || id:ebi-fl187-GCST90094743	TRUE	2.77e-09	0.00375661	598.205
rs3013326	G	C	-0.111285	0.2744	finngen_R11_L12_ALOPECANDRO	13	56011335	0.0124368	3.62e-19	158645	F-cooking vegetables liking (derived food-liking factor) || id:ebi-fl187-GCST90094743	TRUE	1.72e-10	0.00493158	786.237
rs3809162	G	A	-0.0699568	0.4094	finngen_R11_L12_ALOPECANDRO	12	54674235	0.0112857	5.69e-10	158645	F-cooking vegetables liking (derived food-liking factor) || id:ebi-fl187-GCST90094743	TRUE	2.32e-06	0.00236663	376.34
rs7105462	A	G	-0.0688861	0.4032	finngen_R11_L12_ALOPECANDRO	11	112912048	0.0113129	1.14e-09	158645	F-cooking vegetables liking (derived food-liking factor) || id:ebi-fl187-GCST90094743	TRUE	0.00011502	0.00228372	363.124
rs73034263	G	C	-0.0966916	0.2034	finngen_R11_L12_ALOPECANDRO	11	133808038	0.0137865	2.32e-12	158645	F-cooking vegetables liking (derived food-liking factor) || id:ebi-fl187-GCST90094743	TRUE	9.53e-08	0.00302969	482.099
rs7619139	A	T	0.0763223	0.4111	finngen_R11_L12_ALOPECANDRO	3	25110415	0.0112786	1.31e-11	158645	F-cooking vegetables liking (derived food-liking factor) || id:ebi-fl187-GCST90094743	TRUE	5.05e-07	0.00282047	448.713
rs10243750	A	T	0.054989	0.2428	finngen_R11_L12_ALOPECANDRO	7	133627654	0.009328	3.78e-09	154301	Coriander liking || id:ebi-fl187-GCST90094744	TRUE	1.17e-05	0.00111184	171.746
rs10839924	G	A	0.095946	0.3949	finngen_R11_L12_ALOPECANDRO	11	7942207	0.008199	1.39e-31	154301	Coriander liking || id:ebi-fl187-GCST90094744	TRUE	1.01e-18	0.00439945	681.83
rs11222562	C	T	-0.057266	0.2337	finngen_R11_L12_ALOPECANDRO	11	99926643	0.00926	6.3e-10	159353	Corn flake liking || id:ebi-fl187-GCST90094745	TRUE	3.53e-06	0.00117458	187.39
rs157592	C	A	-0.065718	0.1797	finngen_R11_L12_ALOPECANDRO	19	45424514	0.010514	4.13e-10	159353	Corn flake liking || id:ebi-fl187-GCST90094745	TRUE	1.46e-06	0.00127327	203.155
rs1656604	C	T	0.048682	0.4594	finngen_R11_L12_ALOPECANDRO	15	47794252	0.007865	6.09e-10	159353	Corn flake liking || id:ebi-fl187-GCST90094745	TRUE	2.17e-05	0.00117716	187.802
rs4780842	T	C	0.075562	0.8923	finngen_R11_L12_ALOPECANDRO	16	20137441	0.012709	2.79e-09	159353	Corn flake liking || id:ebi-fl187-GCST90094745	TRUE	0.000124708	0.0010974	175.063
rs6798507	A	G	-0.046909	0.6457	finngen_R11_L12_ALOPECANDRO	3	71547039	0.008235	1.26e-08	159353	Corn flake liking || id:ebi-fl187-GCST90094745	TRUE	9.79e-05	0.0010068	160.597
rs9357004	C	T	-0.050858	0.4879	finngen_R11_L12_ALOPECANDRO	6	26303319	0.007827	8.25e-11	159353	Corn flake liking || id:ebi-fl187-GCST90094745	TRUE	8.84e-05	0.00129251	206.229
rs283917	G	A	0.053981	0.4544	finngen_R11_L12_ALOPECANDRO	3	17328509	0.008107	2.81e-11	159441	Cream liking || id:ebi-fl187-GCST90094746	TRUE	1.92e-06	0.00144486	230.7
rs419055	T	A	-0.048396	0.3128	finngen_R11_L12_ALOPECANDRO	15	47676519	0.008697	2.65e-08	159441	Cream liking || id:ebi-fl187-GCST90094746	TRUE	0.000333612	0.00100693	160.706
rs585143	C	T	0.080615	0.9113	finngen_R11_L12_ALOPECANDRO	2	166301142	0.014187	1.36e-08	159441	Cream liking || id:ebi-fl187-GCST90094746	TRUE	9.87e-05	0.00105062	167.686
rs814573	T	A	-0.066298	0.1806	finngen_R11_L12_ALOPECANDRO	19	45424351	0.010794	8.21e-10	159441	Cream liking || id:ebi-fl187-GCST90094746	TRUE	1.64e-05	0.0013009	207.685
rs9367336	A	G	0.070561	0.1314	finngen_R11_L12_ALOPECANDRO	6	48890685	0.011951	3.57e-09	159441	Cream liking || id:ebi-fl187-GCST90094746	TRUE	8.35e-05	0.00113651	181.411
rs10230959	G	A	-0.040425	0.4775	finngen_R11_L12_ALOPECANDRO	7	12079078	0.007082	1.17e-08	159554	Crisps liking || id:ebi-fl187-GCST90094747	TRUE	0.000139545	0.000815436	130.211
rs12533469	A	C	0.041551	0.3304	finngen_R11_L12_ALOPECANDRO	7	96649522	0.007487	2.88e-08	159554	Crisps liking || id:ebi-fl187-GCST90094747	TRUE	8.25e-05	0.000763921	121.978
rs12682352	C	T	-0.056556	0.4741	finngen_R11_L12_ALOPECANDRO	8	8646246	0.007023	8.26e-16	159554	Crisps liking || id:ebi-fl187-GCST90094747	TRUE	7.86e-08	0.001595	254.892
rs157592	C	A	-0.06641	0.1796	finngen_R11_L12_ALOPECANDRO	19	45424514	0.009385	1.5e-12	159554	Crisps liking || id:ebi-fl187-GCST90094747	TRUE	4.88e-08	0.00129966	207.633
rs28712821	A	G	0.074837	0.6025	finngen_R11_L12_ALOPECANDRO	4	39413780	0.007218	3.68e-25	159554	Crisps liking || id:ebi-fl187-GCST90094747	TRUE	6.57e-14	0.00268261	429.166
rs35624276	A	G	0.042904	0.4877	finngen_R11_L12_ALOPECANDRO	7	114040103	0.007052	1.2e-09	159554	Crisps liking || id:ebi-fl187-GCST90094747	TRUE	6.63e-05	0.00091982	146.894
rs4477967	C	T	-0.04254	0.3203	finngen_R11_L12_ALOPECANDRO	2	42013098	0.007515	1.52e-08	159554	Crisps liking || id:ebi-fl187-GCST90094747	TRUE	0.00018129	0.000787951	125.818
rs4916723	C	A	-0.052836	0.4222	finngen_R11_L12_ALOPECANDRO	5	87854395	0.007179	1.88e-13	159554	Crisps liking || id:ebi-fl187-GCST90094747	TRUE	8.24e-07	0.00136203	217.61
rs6808586	T	C	0.041995	0.5348	finngen_R11_L12_ALOPECANDRO	3	85168434	0.007011	2.13e-09	159554	Crisps liking || id:ebi-fl187-GCST90094747	TRUE	3.38e-05	0.000877518	140.133
rs72805612	A	G	-0.048256	0.4143	finngen_R11_L12_ALOPECANDRO	16	53834608	0.007122	1.28e-11	159554	Crisps liking || id:ebi-fl187-GCST90094747	TRUE	3.26e-07	0.00113011	180.516
rs4580876	A	G	0.044162	0.481	finngen_R11_L12_ALOPECANDRO	6	98322872	0.007603	6.35e-09	158623	Croissant liking || id:ebi-fl187-GCST90094748	TRUE	0.000287016	0.000973733	154.605
rs62033406	G	A	0.042484	0.4114	finngen_R11_L12_ALOPECANDRO	16	53824226	0.007714	3.67e-08	158623	Croissant liking || id:ebi-fl187-GCST90094748	TRUE	7.75e-05	0.000874108	138.773
rs114718239	G	T	0.136152	0.0247	finngen_R11_L12_ALOPECANDRO	1	84431292	0.024825	4.17e-08	159501	Cucumber liking || id:ebi-fl187-GCST90094749	TRUE	3.39e-05	0.000893127	142.58
rs1685155	A	G	-0.043861	0.3996	finngen_R11_L12_ALOPECANDRO	15	79866177	0.007765	1.64e-08	159501	Cucumber liking || id:ebi-fl187-GCST90094749	TRUE	0.00167846	0.000923109	147.371
rs62090520	A	C	-0.04453	0.3715	finngen_R11_L12_ALOPECANDRO	18	40719762	0.007854	1.45e-08	159501	Cucumber liking || id:ebi-fl187-GCST90094749	TRUE	0.000301499	0.000925975	147.829
rs188015	A	T	-0.06763	0.1473	finngen_R11_L12_ALOPECANDRO	6	27877446	0.011162	1.4e-09	159259	Curry liking || id:ebi-fl187-GCST90094750	TRUE	1.23e-05	0.00114897	183.192
rs41849	C	T	-0.046189	0.3381	finngen_R11_L12_ALOPECANDRO	7	69016568	0.008334	3.01e-08	159259	Curry liking || id:ebi-fl187-GCST90094750	TRUE	0.00272695	0.000954871	152.215
rs4841029	A	G	0.045752	0.4205	finngen_R11_L12_ALOPECANDRO	8	8605632	0.00804	1.3e-08	159259	Curry liking || id:ebi-fl187-GCST90094750	TRUE	0.0005681	0.00102016	162.634
rs528301	A	G	0.053331	0.5522	finngen_R11_L12_ALOPECANDRO	2	45154908	0.007941	1.9e-11	159259	Curry liking || id:ebi-fl187-GCST90094750	TRUE	8.7e-07	0.0014066	224.326
rs6799195	C	T	-0.062428	0.646	finngen_R11_L12_ALOPECANDRO	3	85665501	0.008326	6.58e-14	159259	Curry liking || id:ebi-fl187-GCST90094750	TRUE	4.74e-07	0.00178248	284.379
rs6882046	G	A	0.05205	0.2674	finngen_R11_L12_ALOPECANDRO	5	87968864	0.009018	7.9e-09	159259	Curry liking || id:ebi-fl187-GCST90094750	TRUE	9.34e-05	0.00106145	169.223
rs429358	C	T	-0.053116	0.1487	finngen_R11_L12_ALOPECANDRO	19	45411941	0.007965	2.62e-11	159365	F-dairy liking (derived food-liking factor) || id:ebi-fl187-GCST90094751	TRUE	4.81e-07	0.00071429	113.913
rs710360	G	C	-0.038597	0.248	finngen_R11_L12_ALOPECANDRO	5	87144026	0.006602	5.07e-09	159365	F-dairy liking (derived food-liking factor) || id:ebi-fl187-GCST90094751	TRUE	0.00027579	0.000555657	88.6004
rs1057868	T	C	0.049976	0.2855	finngen_R11_L12_ALOPECANDRO	7	75615006	0.009086	3.82e-08	159469	Dark chocolate liking || id:ebi-fl187-GCST90094752	TRUE	0.00129114	0.00101897	162.658
rs11041662	A	T	0.053926	0.3936	finngen_R11_L12_ALOPECANDRO	11	7943153	0.008576	3.25e-10	159469	Dark chocolate liking || id:ebi-fl187-GCST90094752	TRUE	4.94e-06	0.00138816	221.674
rs11762483	A	G	0.05334	0.2374	finngen_R11_L12_ALOPECANDRO	7	17122799	0.009675	3.54e-08	159469	Dark chocolate liking || id:ebi-fl187-GCST90094752	TRUE	0.000102752	0.00103018	164.449
rs12325192	T	C	-0.064715	0.2013	finngen_R11_L12_ALOPECANDRO	16	51488129	0.010226	2.5e-10	159469	Dark chocolate liking || id:ebi-fl187-GCST90094752	TRUE	6.78e-06	0.00134669	215.042
rs16982345	A	G	0.082861	0.2503	finngen_R11_L12_ALOPECANDRO	19	18500722	0.009481	2.42e-18	159469	Dark chocolate liking || id:ebi-fl187-GCST90094752	TRUE	4.67e-11	0.00257679	411.974
rs2106727	G	A	0.073816	0.634	finngen_R11_L12_ALOPECANDRO	7	17287998	0.008535	5.38e-18	159469	Dark chocolate liking || id:ebi-fl187-GCST90094752	TRUE	1.88e-10	0.00252872	404.27
rs2472297	T	C	0.065493	0.2635	finngen_R11_L12_ALOPECANDRO	15	75027880	0.009306	1.98e-12	159469	Dark chocolate liking || id:ebi-fl187-GCST90094752	TRUE	1.19e-05	0.00166484	265.93
rs4653728	T	C	-0.154593	0.1494	finngen_R11_L12_ALOPECANDRO	1	226537388	0.011618	2.49e-40	159469	Dark chocolate liking || id:ebi-fl187-GCST90094752	TRUE	7.33e-25	0.00607415	974.546
rs56113850	C	T	0.049927	0.5775	finngen_R11_L12_ALOPECANDRO	19	41353107	0.00833	2.07e-09	159469	Dark chocolate liking || id:ebi-fl187-GCST90094752	TRUE	3.29e-06	0.00121641	194.213
rs5760425	G	T	-0.098918	0.6095	finngen_R11_L12_ALOPECANDRO	22	24842452	0.008404	6.08e-32	159469	Dark chocolate liking || id:ebi-fl187-GCST90094752	TRUE	2.2e-18	0.00465774	746.232
rs6130096	T	C	-0.14663	0.3136	finngen_R11_L12_ALOPECANDRO	20	35543207	0.00885	3.14e-61	159469	Dark chocolate liking || id:ebi-fl187-GCST90094752	TRUE	1.23e-36	0.00925612	1489.84
rs6568392	T	G	0.056333	0.7812	finngen_R11_L12_ALOPECANDRO	6	96861476	0.009947	1.49e-08	159469	Dark chocolate liking || id:ebi-fl187-GCST90094752	TRUE	3.24e-05	0.00108484	173.184
rs67241085	T	C	-0.04557	0.5728	finngen_R11_L12_ALOPECANDRO	19	1680345	0.008351	4.87e-08	159469	Dark chocolate liking || id:ebi-fl187-GCST90094752	TRUE	0.0022908	0.0010163	162.231
rs6934962	T	C	0.045759	0.4025	finngen_R11_L12_ALOPECANDRO	6	116322349	0.008376	4.7e-08	159469	Dark chocolate liking || id:ebi-fl187-GCST90094752	TRUE	0.000158743	0.00100713	160.766
rs7791842	G	C	-0.067351	0.3766	finngen_R11_L12_ALOPECANDRO	7	143738107	0.008532	2.99e-15	159469	Dark chocolate liking || id:ebi-fl187-GCST90094752	TRUE	2.6e-07	0.00212993	340.378
rs7973242	G	A	-0.059398	0.2383	finngen_R11_L12_ALOPECANDRO	12	11208505	0.009677	8.41e-10	159469	Dark chocolate liking || id:ebi-fl187-GCST90094752	TRUE	2.03e-05	0.0012808	204.507
rs9611875	G	A	0.14806	0.0393	finngen_R11_L12_ALOPECANDRO	22	43153807	0.021173	2.74e-12	159469	Dark chocolate liking || id:ebi-fl187-GCST90094752	TRUE	9.26e-06	0.00165533	264.409
rs12038613	C	T	-0.0711455	0.4516	finngen_R11_L12_ALOPECANDRO	1	91127112	0.0121501	4.75e-09	158793	F-deep fried food liking (derived food-liking factor) || id:ebi-fl187-GCST90094753	TRUE	3.06e-05	0.00250713	399.11
rs12682352	C	T	-0.114218	0.4742	finngen_R11_L12_ALOPECANDRO	8	8646246	0.0121092	4.01e-21	158793	F-deep fried food liking (derived food-liking factor) || id:ebi-fl187-GCST90094753	TRUE	1.13e-10	0.00650553	1039.78
rs35142	C	T	0.0693588	0.3908	finngen_R11_L12_ALOPECANDRO	16	64989421	0.0123922	2.18e-08	158793	F-deep fried food liking (derived food-liking factor) || id:ebi-fl187-GCST90094753	TRUE	0.000134991	0.00229059	364.561
rs429358	C	T	-0.174082	0.1486	finngen_R11_L12_ALOPECANDRO	19	45411941	0.0169992	1.3e-24	158793	F-deep fried food liking (derived food-liking factor) || id:ebi-fl187-GCST90094753	TRUE	5.62e-15	0.00766814	1227.04
rs6693020	G	A	-0.0791791	0.3975	finngen_R11_L12_ALOPECANDRO	1	21378057	0.0123554	1.47e-10	158793	F-deep fried food liking (derived food-liking factor) || id:ebi-fl187-GCST90094753	TRUE	0.000104062	0.00300293	478.274
rs7188250	C	T	-0.0684957	0.4164	finngen_R11_L12_ALOPECANDRO	16	53834607	0.0122657	2.35e-08	158793	F-deep fried food liking (derived food-liking factor) || id:ebi-fl187-GCST90094753	TRUE	2.77e-05	0.00228025	362.91
rs7706932	C	T	0.0740257	0.4381	finngen_R11_L12_ALOPECANDRO	5	87775691	0.0121868	1.25e-09	158793	F-deep fried food liking (derived food-liking factor) || id:ebi-fl187-GCST90094753	TRUE	1.06e-05	0.00269791	429.563
rs7712317	C	T	0.0990085	0.1665	finngen_R11_L12_ALOPECANDRO	5	153246661	0.016231	1.06e-09	158793	F-deep fried food liking (derived food-liking factor) || id:ebi-fl187-GCST90094753	TRUE	2.87e-05	0.00272079	433.216
rs10128495	T	G	0.0806041	0.3346	finngen_R11_L12_ALOPECANDRO	10	21123825	0.0127545	2.62e-10	159398	F-dessert liking (derived food-liking factor) || id:ebi-fl187-GCST90094754	TRUE	4.44e-05	0.00289303	462.477
rs12195577	C	T	-0.066873	0.4596	finngen_R11_L12_ALOPECANDRO	6	18791044	0.012076	3.06e-08	159398	F-dessert liking (derived food-liking factor) || id:ebi-fl187-GCST90094754	TRUE	0.000486359	0.0022214	354.872
rs13133562	T	C	0.0777068	0.2595	finngen_R11_L12_ALOPECANDRO	4	170965709	0.013729	1.51e-08	159398	F-dessert liking (derived food-liking factor) || id:ebi-fl187-GCST90094754	TRUE	8.01e-05	0.00232066	370.765
rs17508338	A	T	-0.125657	0.0802	finngen_R11_L12_ALOPECANDRO	4	106372840	0.0221582	1.42e-08	159398	F-dessert liking (derived food-liking factor) || id:ebi-fl187-GCST90094754	TRUE	0.00148065	0.00232955	372.19
rs2043539	A	G	-0.0744698	0.4178	finngen_R11_L12_ALOPECANDRO	7	12253880	0.0122025	1.04e-09	159398	F-dessert liking (derived food-liking factor) || id:ebi-fl187-GCST90094754	TRUE	2.6e-06	0.00269793	431.204
rs2268415	C	T	-0.0769506	0.2647	finngen_R11_L12_ALOPECANDRO	2	66791882	0.0136414	1.69e-08	159398	F-dessert liking (derived food-liking factor) || id:ebi-fl187-GCST90094754	TRUE	2.05e-05	0.00230501	368.259
rs2409764	G	A	0.07375	0.4466	finngen_R11_L12_ALOPECANDRO	8	11281273	0.0121057	1.11e-09	159398	F-dessert liking (derived food-liking factor) || id:ebi-fl187-GCST90094754	TRUE	0.00030195	0.00268851	429.694
rs2932512	A	G	0.128906	0.0735	finngen_R11_L12_ALOPECANDRO	11	46080899	0.0230623	2.28e-08	159398	F-dessert liking (derived food-liking factor) || id:ebi-fl187-GCST90094754	TRUE	0.00367878	0.00226314	361.554
rs3088215	C	A	0.0832783	0.3968	finngen_R11_L12_ALOPECANDRO	16	28853996	0.0123013	1.29e-11	159398	F-dessert liking (derived food-liking factor) || id:ebi-fl187-GCST90094754	TRUE	3.01e-06	0.00331991	530.945
rs4908963	C	T	-0.0823822	0.4524	finngen_R11_L12_ALOPECANDRO	3	17758260	0.0120914	9.54e-12	159398	F-dessert liking (derived food-liking factor) || id:ebi-fl187-GCST90094754	TRUE	3e-07	0.00336266	537.804
rs6426658	A	G	-0.0689412	0.398	finngen_R11_L12_ALOPECANDRO	1	21361176	0.012295	2.06e-08	159398	F-dessert liking (derived food-liking factor) || id:ebi-fl187-GCST90094754	TRUE	0.00117323	0.00227754	363.861
rs6985751	G	A	0.0776363	0.4441	finngen_R11_L12_ALOPECANDRO	8	143328290	0.0121124	1.46e-10	159398	F-dessert liking (derived food-liking factor) || id:ebi-fl187-GCST90094754	TRUE	9.78e-07	0.00297603	475.784
rs6995556	T	C	0.0812667	0.3284	finngen_R11_L12_ALOPECANDRO	8	64684819	0.0128148	2.27e-10	159398	F-dessert liking (derived food-liking factor) || id:ebi-fl187-GCST90094754	TRUE	2.53e-06	0.00291319	465.709
rs9397585	C	T	0.0711904	0.34	finngen_R11_L12_ALOPECANDRO	6	153396875	0.0127045	2.1e-08	159398	F-dessert liking (derived food-liking factor) || id:ebi-fl187-GCST90094754	TRUE	0.000495244	0.00227455	363.381
rs12419507	A	G	0.051493	0.402	finngen_R11_L12_ALOPECANDRO	11	47669619	0.00925	2.61e-08	157017	Diet fizzy drinks liking || id:ebi-fl187-GCST90094755	TRUE	5.36e-05	0.00127483	200.424
rs12969709	A	C	0.061938	0.2683	finngen_R11_L12_ALOPECANDRO	18	57859563	0.010282	1.73e-09	157017	Diet fizzy drinks liking || id:ebi-fl187-GCST90094755	TRUE	3.98e-05	0.00150625	236.861
rs13107325	T	C	0.118323	0.0726	finngen_R11_L12_ALOPECANDRO	4	103188709	0.017556	1.62e-11	157017	Diet fizzy drinks liking || id:ebi-fl187-GCST90094755	TRUE	2.54e-07	0.00188526	296.574
rs2925630	C	T	0.054748	0.3897	finngen_R11_L12_ALOPECANDRO	16	28619132	0.009525	9.1e-09	157017	Diet fizzy drinks liking || id:ebi-fl187-GCST90094755	TRUE	0.000120362	0.00142574	224.182
rs12189679	A	G	0.037153	0.4699	finngen_R11_L12_ALOPECANDRO	6	98333409	0.006626	2.08e-08	159258	Dried fruit liking || id:ebi-fl187-GCST90094756	TRUE	0.000507701	0.000687671	109.591
rs281316	A	G	0.039527	0.6648	finngen_R11_L12_ALOPECANDRO	15	47698041	0.007021	1.83e-08	159258	Dried fruit liking || id:ebi-fl187-GCST90094756	TRUE	2.8e-05	0.000696326	110.971
rs55894341	A	G	-0.039647	0.413	finngen_R11_L12_ALOPECANDRO	14	20579465	0.006723	3.73e-09	159258	Dried fruit liking || id:ebi-fl187-GCST90094756	TRUE	2.56e-05	0.000762147	121.469
rs72898584	A	G	0.090115	0.0441	finngen_R11_L12_ALOPECANDRO	2	184077866	0.016316	3.35e-08	159258	Dried fruit liking || id:ebi-fl187-GCST90094756	TRUE	6.25e-05	0.00068466	109.111
rs7618456	G	C	-0.04878	0.7291	finngen_R11_L12_ALOPECANDRO	3	18718809	0.007433	5.36e-11	159258	Dried fruit liking || id:ebi-fl187-GCST90094756	TRUE	5.17e-06	0.000939961	149.835
rs12701951	A	G	-0.032492	0.3668	finngen_R11_L12_ALOPECANDRO	7	42267714	0.005935	4.4e-08	159447	Eggs liking || id:ebi-fl187-GCST90094757	TRUE	0.00045313	0.000490403	78.2307
rs4420638	G	A	-0.051359	0.1837	finngen_R11_L12_ALOPECANDRO	19	45422946	0.007398	3.92e-12	159447	Eggs liking || id:ebi-fl187-GCST90094757	TRUE	8.56e-08	0.000791083	126.234
rs56094641	G	A	0.035475	0.4054	finngen_R11_L12_ALOPECANDRO	16	53806453	0.005829	1.18e-09	159447	Eggs liking || id:ebi-fl187-GCST90094757	TRUE	2.38e-06	0.000606713	96.7961
rs7494770	C	T	0.04707	0.8679	finngen_R11_L12_ALOPECANDRO	14	59284087	0.00854	3.57e-08	159447	Eggs liking || id:ebi-fl187-GCST90094757	TRUE	6.64e-05	0.000508032	81.0443
rs838133	G	A	0.042345	0.5493	finngen_R11_L12_ALOPECANDRO	19	49259529	0.005909	7.85e-13	159447	Eggs liking || id:ebi-fl187-GCST90094757	TRUE	2.96e-08	0.000887833	141.686
rs6973092	T	C	0.039005	0.3697	finngen_R11_L12_ALOPECANDRO	7	127660620	0.006536	2.43e-09	157343	Extra virgin olive oil liking || id:ebi-fl187-GCST90094758	TRUE	1.23e-05	0.000709034	111.639
rs9268251	A	G	-0.041294	0.2336	finngen_R11_L12_ALOPECANDRO	6	32295878	0.007439	2.87e-08	157343	Extra virgin olive oil liking || id:ebi-fl187-GCST90094758	TRUE	0.000557902	0.000610565	96.1257
rs10160758	C	T	-0.023737	0.268	finngen_R11_L12_ALOPECANDRO	11	66673079	0.00403341	3.98e-09	156621	F-fatty/salty food liking (derived food-liking factor) || id:ebi-fl187-GCST90094759	TRUE	3.45e-05	0.000221069	34.6314
rs10974346	T	C	-0.0227619	0.3967	finngen_R11_L12_ALOPECANDRO	9	4144390	0.00365172	4.57e-10	156621	F-fatty/salty food liking (derived food-liking factor) || id:ebi-fl187-GCST90094759	TRUE	5.53e-05	0.000247994	38.8503
rs1111207	C	T	-0.0230819	0.4308	finngen_R11_L12_ALOPECANDRO	18	24125857	0.00360765	1.57e-10	156621	F-fatty/salty food liking (derived food-liking factor) || id:ebi-fl187-GCST90094759	TRUE	7.36e-05	0.000261286	40.9331
rs12714629	C	T	0.0268281	0.2271	finngen_R11_L12_ALOPECANDRO	3	85598424	0.00426407	3.14e-10	156621	F-fatty/salty food liking (derived food-liking factor) || id:ebi-fl187-GCST90094759	TRUE	7.68e-05	0.000252668	39.5826
rs12715065	A	T	0.0218109	0.2967	finngen_R11_L12_ALOPECANDRO	3	25105288	0.0039108	2.45e-08	156621	F-fatty/salty food liking (derived food-liking factor) || id:ebi-fl187-GCST90094759	TRUE	0.00151427	0.000198535	31.1006
rs1425397	A	G	-0.025902	0.3364	finngen_R11_L12_ALOPECANDRO	4	152984315	0.00378106	7.36e-12	156621	F-fatty/salty food liking (derived food-liking factor) || id:ebi-fl187-GCST90094759	TRUE	2.53e-06	0.000299543	46.9283
rs1898874	T	C	0.0316154	0.1352	finngen_R11_L12_ALOPECANDRO	18	1844240	0.00522455	1.44e-09	156621	F-fatty/salty food liking (derived food-liking factor) || id:ebi-fl187-GCST90094759	TRUE	5.62e-06	0.000233733	36.6156
rs200354457	T	A	0.023078	0.2428	finngen_R11_L12_ALOPECANDRO	5	50728063	0.00416644	3.04e-08	156621	F-fatty/salty food liking (derived food-liking factor) || id:ebi-fl187-GCST90094759	TRUE	0.00028729	0.000195832	30.6772
rs2243967	C	T	-0.0274982	0.2194	finngen_R11_L12_ALOPECANDRO	17	44329636	0.0043168	1.89e-10	156621	F-fatty/salty food liking (derived food-liking factor) || id:ebi-fl187-GCST90094759	TRUE	1.31e-06	0.000259003	40.5753
rs26579	C	G	-0.0218056	0.4134	finngen_R11_L12_ALOPECANDRO	5	87985295	0.00362776	1.85e-09	156621	F-fatty/salty food liking (derived food-liking factor) || id:ebi-fl187-GCST90094759	TRUE	4.04e-06	0.000230611	36.1265
rs3105065	G	A	-0.0265595	0.2627	finngen_R11_L12_ALOPECANDRO	13	55993394	0.00405922	6.03e-11	156621	F-fatty/salty food liking (derived food-liking factor) || id:ebi-fl187-GCST90094759	TRUE	6.28e-06	0.000273258	42.8092
rs329922	A	G	-0.0204174	0.384	finngen_R11_L12_ALOPECANDRO	3	107387116	0.00367315	2.72e-08	156621	F-fatty/salty food liking (derived food-liking factor) || id:ebi-fl187-GCST90094759	TRUE	1.65e-05	0.000197217	30.8941
rs504675	T	C	0.0270059	0.3508	finngen_R11_L12_ALOPECANDRO	2	45154689	0.00374348	5.43e-13	156621	F-fatty/salty food liking (derived food-liking factor) || id:ebi-fl187-GCST90094759	TRUE	3.66e-07	0.00033219	52.0447
rs55872725	T	C	0.0235259	0.4046	finngen_R11_L12_ALOPECANDRO	16	53809123	0.0036398	1.02e-10	156621	F-fatty/salty food liking (derived food-liking factor) || id:ebi-fl187-GCST90094759	TRUE	6.72e-07	0.000266659	41.775
rs7784061	G	A	0.0201237	0.3748	finngen_R11_L12_ALOPECANDRO	7	32974796	0.00369051	4.96e-08	156621	F-fatty/salty food liking (derived food-liking factor) || id:ebi-fl187-GCST90094759	TRUE	4.24e-05	0.000189786	29.7298
rs814573	T	A	-0.0340147	0.1806	finngen_R11_L12_ALOPECANDRO	19	45424351	0.00464396	2.4e-13	156621	F-fatty/salty food liking (derived food-liking factor) || id:ebi-fl187-GCST90094759	TRUE	1.53e-07	0.000342434	53.6501
rs2409764	G	A	0.0751097	0.4466	finngen_R11_L12_ALOPECANDRO	8	11281273	0.0133819	1.99e-08	159335	F-fatty/dairy food liking (derived food-liking factor) || id:ebi-fl187-GCST90094760	TRUE	0.00118713	0.00278856	445.552
rs2733520	A	G	0.075413	0.4477	finngen_R11_L12_ALOPECANDRO	3	17246392	0.0133788	1.73e-08	159335	F-fatty/dairy food liking (derived food-liking factor) || id:ebi-fl187-GCST90094760	TRUE	6.33e-05	0.00281245	449.379
rs710360	G	C	-0.0984456	0.2479	finngen_R11_L12_ALOPECANDRO	5	87144026	0.0154071	1.66e-10	159335	F-fatty/dairy food liking (derived food-liking factor) || id:ebi-fl187-GCST90094760	TRUE	4.93e-05	0.00361389	577.901
[truncated: 999 more rows]

## Sheet: Table S3
Table S3 The heterogeneity of Dietary liking instrumental variables with alopecia areata
outcome	exposure	method	Q	Q_df	Q_pval
[truncated: 321 more rows]

## Sheet: Table S4
Table S4 The heterogeneity of Dietary liking instrumental variables (androgenetic alopecia)
[truncated: 319 more rows]

[truncated: 4 more sheets: Table S5, Table S6, Table S7, Table S8]
